# Supplementary material for: Associations between circulating metabolites and pca: a bidirectional two-sample Mendelian randomization study
Source: Discov Oncol. 2025 Jul 18;16:1370. doi: 10.1007/s12672-025-03204-9 (PMC12274190; doi:10.1007/s12672-025-03204-9)
Supplement: Supplementary file 2 — Supplementary Material 2 [file 12672_2025_3204_MOESM2_ESM.xlsx]

## Sheet: Table S1
Serum metabolites classification
Project	Metabolites	Super_pathway	Sub_pathway	Samplesize	AccessionId
CLSA	(16 or 17)-methylstearate (a19:0 or i19:0) levels	Lipid	Fatty Acid, Branched	8239	GCST90199887
CLSA	(2 or 3)-decenoate (10:1n7 or n8) levels	Lipid	Medium Chain Fatty Acid	8124	GCST90200263
CLSA	(2,4 or 2,5)-dimethylphenol sulfate levels	Xenobiotics	Food Component/Plant	5189	GCST90200217
CLSA	(N(1) + N(8))-acetylspermidine levels	Amino Acid	Polyamine Metabolism	8219	GCST90200153
CLSA	(R)-3-hydroxybutyrylcarnitine levels	Lipid	Fatty Acid Metabolism (Acyl Carnitine, Hydroxy)	7787	GCST90199930
CLSA	(S)-3-hydroxybutyrylcarnitine levels	Lipid	Fatty Acid Metabolism (Acyl Carnitine, Hydroxy)	8249	GCST90200088
CLSA	(S)-a-amino-omega-caprolactam levels	Xenobiotics	Food Component/Plant	8185	GCST90200254
CLSA	1-(1-enyl-oleoyl)-GPE (p-18:1) levels	Lipid	Lysoplasmalogen	8157	GCST90199966
CLSA	1-(1-enyl-palmitoyl)-2-arachidonoyl-gpc (p-16:0/20:4) levels	Lipid	Plasmalogen	8251	GCST90200052
CLSA	1-(1-enyl-palmitoyl)-2-arachidonoyl-GPE (p-16:0/20:4) levels	Lipid	Plasmalogen	8262	GCST90200048
CLSA	1-(1-enyl-palmitoyl)-2-linoleoyl-GPC (p-16:0/18:2) levels	Lipid	Plasmalogen	8260	GCST90200060
CLSA	1-(1-enyl-palmitoyl)-2-linoleoyl-GPE (p-16:0/18:2) levels	Lipid	Plasmalogen	8254	GCST90200075
CLSA	1-(1-enyl-palmitoyl)-2-oleoyl-gpc (p-16:0/18:1) levels	Lipid	Plasmalogen	8222	GCST90200057
CLSA	1-(1-enyl-palmitoyl)-2-oleoyl-GPE (p-16:0/18:1) levels	Lipid	Plasmalogen	8264	GCST90200061
CLSA	1-(1-enyl-palmitoyl)-2-palmitoleoyl-GPC (P-16:0/16:1) levels	Lipid	Plasmalogen	8083	GCST90200070
CLSA	1-(1-enyl-palmitoyl)-2-palmitoyl-GPC (P-16:0/16:0) levels	Lipid	Plasmalogen	8266	GCST90200083
CLSA	1-(1-enyl-palmitoyl)-GPC (p-16:0) levels	Lipid	Lysoplasmalogen	8170	GCST90199899
CLSA	1-(1-enyl-palmitoyl)-GPE (p-16:0) levels	Lipid	Lysoplasmalogen	8227	GCST90199906
CLSA	1-(1-enyl-stearoyl)-2-arachidonoyl-GPE (p-18:0/20:4) levels	Lipid	Plasmalogen	8254	GCST90200058
CLSA	1-(1-enyl-stearoyl)-2-linoleoyl-GPE (p-18:0/18:2) levels	Lipid	Plasmalogen	8261	GCST90200076
CLSA	1-(1-enyl-stearoyl)-2-oleoyl-GPE (p-18:0/18:1) levels	Lipid	Plasmalogen	8258	GCST90200044
CLSA	1-(1-enyl-stearoyl)-GPE (p-18:0) levels	Lipid	Lysoplasmalogen	8249	GCST90199910
CLSA	1,2,3-benzenetriol sulfate (2) levels	Xenobiotics	Chemical	7484	GCST90200006
CLSA	1,2-dilinoleoyl-GPC (18:2/18:2) levels	Lipid	Phosphatidylcholine (PC)	8227	GCST90200030
CLSA	1,2-dilinoleoyl-GPE (18:2/18:2) levels	Lipid	Phosphatidylethanolamine (PE)	6804	GCST90200068
CLSA	1,2-dipalmitoyl-gpc (16:0/16:0) levels	Lipid	Phosphatidylcholine (PC)	8264	GCST90199660
CLSA	1,3,7-trimethylurate levels	Xenobiotics	Xanthine Metabolism	7446	GCST90199757
CLSA	1,3-dimethylurate levels	Xenobiotics	Xanthine Metabolism	7444	GCST90199694
CLSA	1,5-anhydroglucitol (1,5-ag) levels	Carbohydrate	Glycolysis, Gluconeogenesis, and Pyruvate Metabolism	8139	GCST90199648
CLSA	1,7-dimethyluric acid levels	Xenobiotics	Xanthine Metabolism	7950	GCST90199756
CLSA	10-heptadecenoate (17:1n7) levels	Lipid	Long Chain Monounsaturated Fatty Acid	8282	GCST90199731
CLSA	10-nonadecenoate (19:1n9) levels	Lipid	Long Chain Monounsaturated Fatty Acid	8277	GCST90199728
CLSA	10-undecenoate (11:1n1) levels	Lipid	Medium Chain Fatty Acid	8243	GCST90199716
CLSA	11beta-hydroxyandrosterone glucuronide levels	Lipid	Androgenic Steroids	8081	GCST90200214
CLSA	11beta-hydroxyetiocholanolone glucuronide levels	Lipid	Androgenic Steroids	7220	GCST90200218
CLSA	12,13-DiHOME levels	Lipid	Fatty Acid, Dihydroxy	7918	GCST90200434
CLSA	13-HODE + 9-HODE levels	Lipid	Fatty Acid, Monohydroxy	8207	GCST90199875
CLSA	16a-hydroxy DHEA 3-sulfate levels	Lipid	Androgenic Steroids	8236	GCST90199863
CLSA	17alpha-hydroxypregnanolone glucuronide levels	Lipid	Pregnenolone Steroids	5582	GCST90199963
CLSA	1-arachidonoyl-gpc (20:4n6) levels	Lipid	Lysophospholipid	8267	GCST90199788
CLSA	1-arachidonoyl-GPE (20:4n6) levels	Lipid	Lysophospholipid	8270	GCST90199791
CLSA	1-arachidonylglycerol (20:4) levels	Lipid	Monoacylglycerol	7650	GCST90199770
CLSA	1-dihomo-linolenylglycerol (20:3) levels	Lipid	Monoacylglycerol	6470	GCST90199976
CLSA	1H-indole-7-acetic acid levels	Xenobiotics	Bacterial/Fungal	5986	GCST90199956
CLSA	1-lignoceroyl-GPC (24:0) levels	Lipid	Lysophospholipid	8208	GCST90199895
CLSA	1-linolenoyl-GPC (18:3) levels	Lipid	Lysophospholipid	8261	GCST90199958
CLSA	1-linoleoyl-2-arachidonoyl-GPC (18:2/20:4n6) levels	Lipid	Phosphatidylcholine (PC)	8063	GCST90200073
CLSA	1-linoleoyl-2-linolenoyl-GPC (18:2/18:3) levels	Lipid	Phosphatidylcholine (PC)	8188	GCST90200095
CLSA	1-linoleoylglycerol (18:2) levels	Lipid	Monoacylglycerol	8212	GCST90199684
CLSA	1-linoleoyl-gpc (18:2) levels	Lipid	Lysophospholipid	8262	GCST90199742
CLSA	1-linoleoyl-GPE (18:2) levels	Lipid	Lysophospholipid	8279	GCST90199793
CLSA	1-linoleoyl-GPG (18:2) levels	Lipid	Lysophospholipid	8115	GCST90200074
CLSA	1-linoleoyl-GPI (18:2) levels	Lipid	Lysophospholipid	8268	GCST90199821
CLSA	1-methyl-4-imidazoleacetate levels	Amino Acid	Histidine Metabolism	8090	GCST90199717
CLSA	1-methyl-5-imidazoleacetate levels	Amino Acid	Histidine Metabolism	8171	GCST90199901
CLSA	1-methylhistidine levels	Amino Acid	Histidine Metabolism	8226	GCST90199691
CLSA	1-methylnicotinamide levels	Cofactors and Vitamins	Nicotinate and Nicotinamide Metabolism	8194	GCST90200406
CLSA	1-methylxanthine levels	Xenobiotics	Xanthine Metabolism	7959	GCST90199763
CLSA	1-myristoyl-2-arachidonoyl-GPC (14:0/20:4) levels	Lipid	Phosphatidylcholine (PC)	8264	GCST90200078
CLSA	1-myristoyl-2-palmitoyl-gpc (14:0/16:0) levels	Lipid	Phosphatidylcholine (PC)	8271	GCST90199653
CLSA	1-oleoyl-2-arachidonoyl-GPE (18:1/20:4) levels	Lipid	Phosphatidylethanolamine (PE)	8121	GCST90200079
CLSA	1-oleoyl-2-docosahexaenoyl-GPC (18:1/22:6) levels	Lipid	Phosphatidylcholine (PC)	8267	GCST90200081
CLSA	1-oleoyl-2-linoleoyl-GPE (18:1/18:2) levels	Lipid	Phosphatidylethanolamine (PE)	8205	GCST90200082
CLSA	1-oleoylglycerol (18:1) levels	Lipid	Monoacylglycerol	8225	GCST90199676
CLSA	1-oleoyl-GPC (18:1) levels	Lipid	Lysophospholipid	8257	GCST90199727
CLSA	1-oleoyl-GPE (18:1) levels	Lipid	Lysophospholipid	8283	GCST90199794
CLSA	1-oleoyl-GPG (18:1) levels	Lipid	Lysophospholipid	6990	GCST90199969
CLSA	1-oleoyl-GPI (18:1) levels	Lipid	Lysophospholipid	8252	GCST90199822
CLSA	1-palmitoleoyl-2-linolenoyl-GPC (16:1/18:3) levels	Lipid	Phosphatidylcholine (PC)	7540	GCST90200102
CLSA	1-palmitoleoylglycerol (16:1) levels	Lipid	Monoacylglycerol	6432	GCST90200036
CLSA	1-palmitoleoyl-GPC (16:1) levels	Lipid	Lysophospholipid	8227	GCST90199777
CLSA	1-palmitoyl-2-arachidonoyl-gpc (16:0/20:4n6) levels	Lipid	Phosphatidylcholine (PC)	8238	GCST90200692
CLSA	1-palmitoyl-2-arachidonoyl-GPE (16:0/20:4) levels	Lipid	Phosphatidylethanolamine (PE)	8257	GCST90200054
CLSA	1-palmitoyl-2-arachidonoyl-GPI (16:0/20:4) levels	Lipid	Phosphatidylinositol (PI)	8057	GCST90200062
CLSA	1-palmitoyl-2-dihomo-linolenoyl-GPC (16:0/20:3n3 or 6) levels	Lipid	Phosphatidylcholine (PC)	8230	GCST90200051
CLSA	1-palmitoyl-2-docosahexaenoyl-gpc (16:0/22:6) levels	Lipid	Phosphatidylcholine (PC)	8256	GCST90200043
CLSA	1-palmitoyl-2-docosahexaenoyl-GPE (16:0/22:6) levels	Lipid	Phosphatidylethanolamine (PE)	8262	GCST90200063
CLSA	1-palmitoyl-2-linoleoyl-gpc (16:0/18:2) levels	Lipid	Phosphatidylcholine (PC)	8230	GCST90200330
CLSA	1-palmitoyl-2-linoleoyl-GPE (16:0/18:2) levels	Lipid	Phosphatidylethanolamine (PE)	8266	GCST90199844
CLSA	1-palmitoyl-2-linoleoyl-GPI (16:0/18:2) levels	Lipid	Phosphatidylinositol (PI)	8115	GCST90200332
CLSA	1-palmitoyl-2-oleoyl-gpc (16:0/18:1) levels	Lipid	Phosphatidylcholine (PC)	8249	GCST90200340
CLSA	1-palmitoyl-2-oleoyl-GPE (16:0/18:1) levels	Lipid	Phosphatidylethanolamine (PE)	8262	GCST90200331
CLSA	1-palmitoyl-2-oleoyl-GPI (16:0/18:1) levels	Lipid	Phosphatidylinositol (PI)	8123	GCST90200080
CLSA	1-palmitoyl-2-palmitoleoyl-gpc (16:0/16:1) levels	Lipid	Phosphatidylcholine (PC)	8276	GCST90200038
CLSA	1-palmitoyl-2-stearoyl-gpc (16:0/18:0) levels	Lipid	Phosphatidylcholine (PC)	8271	GCST90200041
CLSA	1-palmitoyl-GPC (16:0) levels	Lipid	Lysophospholipid	8232	GCST90199733
CLSA	1-palmitoyl-GPE (16:0) levels	Lipid	Lysophospholipid	8276	GCST90199792
CLSA	1-palmitoyl-GPG (16:0) levels	Lipid	Lysophospholipid	7708	GCST90199968
CLSA	1-palmitoyl-GPI (16:0) levels	Lipid	Lysophospholipid	8246	GCST90199810
CLSA	1-ribosyl-imidazoleacetate levels	Amino Acid	Histidine Metabolism	8205	GCST90199815
CLSA	1-stearoyl-2-arachidonoyl-gpc (18:0/20:4) levels	Lipid	Phosphatidylcholine (PC)	8253	GCST90200685
CLSA	1-stearoyl-2-arachidonoyl-GPE (18:0/20:4) levels	Lipid	Phosphatidylethanolamine (PE)	8259	GCST90200045
CLSA	1-stearoyl-2-arachidonoyl-GPI (18:0/20:4) levels	Lipid	Phosphatidylinositol (PI)	8134	GCST90199649
CLSA	1-stearoyl-2-docosahexaenoyl-gpc (18:0/22:6) levels	Lipid	Phosphatidylcholine (PC)	8257	GCST90200046
CLSA	1-stearoyl-2-docosahexaenoyl-GPE (18:0/22:6) levels	Lipid	Phosphatidylethanolamine (PE)	8251	GCST90200065
CLSA	1-stearoyl-2-linoleoyl-gpc (18:0/18:2) levels	Lipid	Phosphatidylcholine (PC)	8231	GCST90200037
CLSA	1-stearoyl-2-linoleoyl-GPE (18:0/18:2) levels	Lipid	Phosphatidylethanolamine (PE)	8241	GCST90200039
CLSA	1-stearoyl-2-linoleoyl-GPI (18:0/18:2) levels	Lipid	Phosphatidylinositol (PI)	8113	GCST90200067
CLSA	1-stearoyl-2-oleoyl-gpc (18:0/18:1) levels	Lipid	Phosphatidylcholine (PC)	8257	GCST90200028
CLSA	1-stearoyl-2-oleoyl-GPE (18:0/18:1) levels	Lipid	Phosphatidylethanolamine (PE)	8273	GCST90199831
CLSA	1-stearoyl-2-oleoyl-GPI (18:0/18:1) levels	Lipid	Phosphatidylinositol (PI)	8111	GCST90200077
CLSA	1-stearoyl-2-oleoyl-GPS (18:0/18:1) levels	Lipid	Phosphatidylserine (PS)	8055	GCST90199652
CLSA	1-stearoyl-gpc (18:0) levels	Lipid	Lysophospholipid	8240	GCST90199732
CLSA	1-stearoyl-GPE (18:0) levels	Lipid	Lysophospholipid	8270	GCST90199772
CLSA	1-stearoyl-GPG (18:0) levels	Lipid	Lysophospholipid	6806	GCST90199780
CLSA	1-stearoyl-GPI (18:0) levels	Lipid	Lysophospholipid	8260	GCST90199659
CLSA	2,2'-Methylenebis(6-tert-butyl-p-cresol) levels	Xenobiotics	Chemical	7397	GCST90200196
CLSA	2,3-dihydroxy-2-methylbutyrate levels	Amino Acid	Leucine, Isoleucine and Valine Metabolism	8018	GCST90200112
CLSA	2,3-dihydroxy-5-methylthio-4-pentenoate (dmtpa) levels	Amino Acid	Methionine, Cysteine, SAM and Taurine Metabolism	8225	GCST90200233
CLSA	2,3-dihydroxyisovalerate levels	Xenobiotics	Food Component/Plant	8268	GCST90199884
CLSA	2,3-dihydroxypyridine levels	Xenobiotics	Food Component/Plant	6496	GCST90199679
CLSA	2,4-di-tert-butylphenol levels	Xenobiotics	Chemical	8251	GCST90200276
CLSA	2,6-dihydroxybenzoic acid levels	Xenobiotics	Drug - Topical Agents	8269	GCST90200229
CLSA	21-hydroxypregnenolone disulfate levels	Lipid	Pregnenolone Steroids	8132	GCST90199849
CLSA	2-acetamidophenol sulfate levels	Xenobiotics	Food Component/Plant	6984	GCST90199981
CLSA	2-aminobutyrate levels	Amino Acid	Glutathione Metabolism	8242	GCST90200305
CLSA	2-aminoheptanoate levels	Lipid	Fatty Acid, Amino	8238	GCST90199952
CLSA	2-aminooctanoate levels	Lipid	Fatty Acid, Amino	8178	GCST90199937
CLSA	2-aminophenol sulfate levels	Xenobiotics	Food Component/Plant	8264	GCST90199950
CLSA	2-butenoylglycine levels	Lipid	Fatty Acid Metabolism (Acyl Glycine)	6253	GCST90200152
CLSA	2'-deoxyuridine levels	Nucleotide	Pyrimidine Metabolism, Uracil containing	7915	GCST90200413
CLSA	2'-deoxyuridine to cytidine ratio	ratio	ratio	7410	GCST90200906
CLSA	2-furoylcarnitine levels	Xenobiotics	Food Component/Plant	6448	GCST90200155
CLSA	2-hydroxy-3-methylvalerate levels	Amino Acid	Leucine, Isoleucine and Valine Metabolism	8246	GCST90199786
CLSA	2-hydroxy-4-(methylthio)butanoic acid levels	Amino Acid	Methionine, Cysteine, SAM and Taurine Metabolism	8255	GCST90200258
CLSA	2-hydroxyarachidate levels	Lipid	Fatty Acid, Monohydroxy	8170	GCST90200161
CLSA	2-hydroxybutyrate/2-hydroxyisobutyrate levels	Amino Acid	Glutathione Metabolism	8215	GCST90200032
CLSA	2-hydroxydecanoate levels	Lipid	Fatty Acid, Monohydroxy	8267	GCST90199934
CLSA	2-hydroxyglutarate levels	Lipid	Fatty Acid, Dicarboxylate	7769	GCST90199865
CLSA	2-hydroxyhippurate (salicylurate) levels	Xenobiotics	Benzoate Metabolism	8244	GCST90200347
CLSA	2-hydroxyhippurate levels	Lipid	Fatty Acid, Monohydroxy	8241	GCST90199869
CLSA	2-hydroxyoctanoate levels	Lipid	Fatty Acid, Monohydroxy	8224	GCST90199681
CLSA	2-hydroxypalmitate levels	Amino Acid	Phenylalanine Metabolism	8247	GCST90199795
CLSA	2-hydroxyphenylacetate levels	Lipid	Fatty Acid, Dicarboxylate	7564	GCST90200369
CLSA	2-hydroxysebacate levels	Lipid	Fatty Acid, Monohydroxy	7865	GCST90200198
CLSA	2-hydroxystearate levels	Amino Acid	Leucine, Isoleucine and Valine Metabolism	8241	GCST90200312
CLSA	2-ketocaprylate levels	Lipid	Monoacylglycerol	8240	GCST90200224
CLSA	2-linoleoylglycerol (18:2) levels	Xenobiotics	Benzoate Metabolism	6378	GCST90199685
CLSA	2-methoxyhydroquinone sulfate (1) levels	Xenobiotics	Benzoate Metabolism	7487	GCST90200270
CLSA	2-methoxyhydroquinone sulfate (2) levels	Xenobiotics	Chemical	5778	GCST90200273
CLSA	2-methoxyresorcinol sulfate levels	Amino Acid	Glycine, Serine and Threonine Metabolism	5897	GCST90199987
CLSA	2-methylserine levels	Xenobiotics	Chemical	7722	GCST90200087
CLSA	2-naphthol sulfate levels	Cofactors and Vitamins	Ascorbate and Aldarate Metabolism	7673	GCST90200213
CLSA	2-o-methylascorbic acid levels	Nucleotide	Pyrimidine Metabolism, Cytidine containing	8219	GCST90199908
CLSA	2'-o-methylcytidine levels	Nucleotide	Pyrimidine Metabolism, Uracil containing	8122	GCST90200694
CLSA	2'-o-methyluridine levels	Amino Acid	Urea cycle; Arginine and Proline Metabolism	7582	GCST90200695
CLSA	2-oxoarginine levels	Lipid	Lysophospholipid	8223	GCST90199903
CLSA	2-palmitoleoyl-GPC (16:1) levels	Lipid	Lysophospholipid	6697	GCST90199790
CLSA	2-palmitoyl-GPC (16:0) levels	Xenobiotics	Food Component/Plant	8249	GCST90199789
CLSA	2-piperidinone levels	Lipid	Fatty Acid, Dihydroxy	8225	GCST90199943
CLSA	2R,3R-dihydroxybutyrate levels	Lipid	Fatty Acid, Dihydroxy	8223	GCST90199889
CLSA	2s,3R-dihydroxybutyrate levels	Lipid	Lysophospholipid	8252	GCST90199882
CLSA	2-stearoyl-GPE (18:0) levels	Nucleotide	Pyrimidine Metabolism, Uracil containing	8073	GCST90199928
CLSA	3-(3-amino-3-carboxypropyl)uridine levels	Xenobiotics	Benzoate Metabolism	7679	GCST90199766
CLSA	3-(3-hydroxyphenyl)propionate levels	Xenobiotics	Benzoate Metabolism	7304	GCST90199812
CLSA	3-(3-hydroxyphenyl)propionate sulfate levels	Amino Acid	Tyrosine Metabolism	5773	GCST90199957
CLSA	3-(4-hydroxyphenyl)lactate levels	Lipid	Fatty Acid, Dihydroxy	8259	GCST90200371
CLSA	3,4-dihydroxybutyrate levels	Xenobiotics	Chemical	8142	GCST90199816
CLSA	3,5-dichloro-2,6-dihydroxybenzoic acid levels	Xenobiotics	Xanthine Metabolism	8218	GCST90200252
CLSA	3,7-dimethylurate levels	Xenobiotics	Chemical	6894	GCST90199755
CLSA	3-acetylphenol sulfate levels	Amino Acid	Urea cycle; Arginine and Proline Metabolism	6897	GCST90199946
CLSA	3-amino-2-piperidone levels	Nucleotide	Pyrimidine Metabolism, Thymine containing	8237	GCST90200188
CLSA	3-aminoisobutyrate levels	Lipid	Sterol	8265	GCST90200310
CLSA	3beta-hydroxy-5-cholestenoate levels	Lipid	Secondary Bile Acid Metabolism	8259	GCST90200014
CLSA	3b-hydroxy-5-cholenoic acid levels	Xenobiotics	Chemical	6846	GCST90199933
CLSA	3-bromo-5-chloro-2,6-dihydroxybenzoic acid levels	Lipid	Fatty Acid, Dicarboxylate	8127	GCST90200255
CLSA	3-carboxy-4-methyl-5-pentyl-2-furanpropionate (3-CMPFP) levels	Lipid	Fatty Acid, Dicarboxylate	8234	GCST90200172
CLSA	3-carboxy-4-methyl-5-propyl-2-furanpropanoate (cmpf) levels	Xenobiotics	Food Component/Plant	8270	GCST90199712
CLSA	3-ethylcatechol sulfate (1) levels	Xenobiotics	Food Component/Plant	7062	GCST90200230
CLSA	3-ethylcatechol sulfate (2) levels	Xenobiotics	Food Component/Plant	4814	GCST90200227
CLSA	3-formylindole levels	Amino Acid	Leucine, Isoleucine and Valine Metabolism	8256	GCST90200184
CLSA	3-hydroxy-2-ethylpropionate levels	Xenobiotics	Chemical	8238	GCST90199714
CLSA	3-hydroxy-2-methylpyridine sulfate levels	Lipid	Mevalonate Metabolism	7446	GCST90200225
CLSA	3-hydroxy-3-methylglutarate levels	Lipid	Ketone Bodies	8073	GCST90200298
CLSA	3-Hydroxybutyrate levels	Lipid	Fatty Acid Metabolism (Acyl Glycine)	8292	GCST90200367
CLSA	3-hydroxybutyroylglycine levels	Lipid	Fatty Acid, Monohydroxy	8171	GCST90200174
CLSA	3-hydroxydecanoate levels	Lipid	Fatty Acid Metabolism (Acyl Carnitine, Hydroxy)	8239	GCST90199693
CLSA	3-hydroxydecanoylcarnitine levels	Lipid	Fatty Acid, Dicarboxylate	8237	GCST90200246
CLSA	3-hydroxydodecanedioate levels	Lipid	Fatty Acid, Monohydroxy	7168	GCST90199769
CLSA	3-hydroxyhexanoate levels	Lipid	Fatty Acid Metabolism (Acyl Carnitine, Hydroxy)	8268	GCST90200012
CLSA	3-hydroxyhexanoylcarnitine (1) levels	Xenobiotics	Benzoate Metabolism	8227	GCST90200228
CLSA	3-hydroxyisobutyrate levels	Amino Acid	Leucine, Isoleucine and Valine Metabolism	8177	GCST90200308
CLSA	3-hydroxyisobutyrate to adenosine 5'-diphosphate (ADP) ratio	ratio	ratio	4488	GCST90200815
CLSA	3-hydroxyisobutyrate to phosphate ratio	ratio	ratio	8170	GCST90200817
CLSA	3-hydroxylaurate levels	Lipid	Fatty Acid, Monohydroxy	8206	GCST90199700
CLSA	3-hydroxymyristate levels	Lipid	Fatty Acid, Monohydroxy	8235	GCST90199674
CLSA	3-hydroxyoctanoate levels	Lipid	Fatty Acid, Monohydroxy	8182	GCST90199680
CLSA	3-hydroxyoctanoylcarnitine (1) levels	Lipid	Fatty Acid Metabolism (Acyl Carnitine, Hydroxy)	8245	GCST90200272
CLSA	3-hydroxyoctanoylcarnitine (2) levels	Lipid	Fatty Acid Metabolism (Acyl Carnitine, Hydroxy)	8243	GCST90200278
CLSA	3-hydroxyoleoylcarnitine levels	Lipid	Fatty Acid Metabolism (Acyl Carnitine, Hydroxy)	7532	GCST90200158
CLSA	3-hydroxyphenylacetoylglutamine levels	Peptide	Acetylated Peptides	5371	GCST90200162
CLSA	3-hydroxypyridine glucuronide levels	Xenobiotics	Chemical	5882	GCST90200211
CLSA	3-hydroxypyridine sulfate levels	Xenobiotics	Chemical	8270	GCST90199990
CLSA	3-hydroxysebacate levels	Lipid	Fatty Acid, Monohydroxy	7325	GCST90199704
CLSA	3-indoleglyoxylic acid levels	Xenobiotics	Food Component/Plant	7848	GCST90200205
CLSA	3-indoxyl sulfate levels	Amino Acid	Tryptophan Metabolism	8242	GCST90199656
CLSA	3-methoxycatechol sulfate (1) levels	Xenobiotics	Benzoate Metabolism	8194	GCST90200009
CLSA	3-methoxycatechol sulfate (2) levels	Xenobiotics	Benzoate Metabolism	7286	GCST90200007
CLSA	3-methoxytyramine sulfate levels	Amino Acid	Tyrosine Metabolism	5419	GCST90199953
CLSA	3-methoxytyrosine levels	Amino Acid	Tyrosine Metabolism	8258	GCST90200328
CLSA	3-methyl catechol sulfate (1) levels	Xenobiotics	Benzoate Metabolism	8233	GCST90199938
CLSA	3-methyl catechol sulfate (2) levels	Xenobiotics	Benzoate Metabolism	6320	GCST90199936
CLSA	3-methyl-2-oxobutyrate levels	Amino Acid	Leucine, Isoleucine and Valine Metabolism	8254	GCST90199677
CLSA	3-methyl-2-oxovalerate levels	Amino Acid	Leucine, Isoleucine and Valine Metabolism	8257	GCST90199631
CLSA	3-methyl-2-oxovalerate to 3-methyl-2-oxobutyrate ratio	ratio	ratio	8200	GCST90201012
CLSA	3-methyl-2-oxovalerate to 4-methyl-2-oxopentanoate ratio	ratio	ratio	8233	GCST90201011
CLSA	3-methyladipate levels	Lipid	Fatty Acid, Dicarboxylate	6958	GCST90199829
CLSA	3-methylcytidine levels	Nucleotide	Pyrimidine Metabolism, Cytidine containing	8117	GCST90200682
CLSA	3-methylglutaconate levels	Amino Acid	Leucine, Isoleucine and Valine Metabolism	8197	GCST90199886
CLSA	3-methylglutarylcarnitine (2) levels	Amino Acid	Leucine, Isoleucine and Valine Metabolism	8220	GCST90199971
CLSA	3-methylhistidine levels	Amino Acid	Histidine Metabolism	8289	GCST90199628
CLSA	3-methylxanthine levels	Xenobiotics	Xanthine Metabolism	8085	GCST90199699
CLSA	3-phenylpropionate hydrocinnamate levels	Xenobiotics	Benzoate Metabolism	7925	GCST90199635
CLSA	3-phosphoglycerate levels	Carbohydrate	Glycolysis, Gluconeogenesis, and Pyruvate Metabolism	8196	GCST90200329
CLSA	3-phosphoglycerate to adenosine 5'-diphosphate (ADP) ratio	ratio	ratio	4530	GCST90200717
CLSA	3-phosphoglycerate to glycerate ratio	ratio	ratio	8101	GCST90200819
CLSA	3-phosphoglycerate to phosphate ratio	ratio	ratio	8153	GCST90200729
CLSA	3-ureidopropionate levels	Nucleotide	Pyrimidine Metabolism, Uracil containing	7543	GCST90200283
CLSA	4-acetamidobutanoate levels	Amino Acid	Polyamine Metabolism	8154	GCST90200311
CLSA	4-acetaminophen sulfate levels	Xenobiotics	Drug - Analgesics, Anesthetics	4197	GCST90200346
CLSA	4-acetylcatechol sulfate (1) levels	Xenobiotics	Food Component/Plant	7565	GCST90200232
CLSA	4-acetylphenol sulfate levels	Xenobiotics	Benzoate Metabolism	7135	GCST90199663
CLSA	4-allylcatechol sulfate levels	Xenobiotics	Benzoate Metabolism	8139	GCST90200220
CLSA	4-allylphenol sulfate levels	Xenobiotics	Food Component/Plant	8240	GCST90199847
CLSA	4-cholesten-3-one levels	Lipid	Sterol	6990	GCST90199870
CLSA	4-ethylcatechol sulfate levels	Xenobiotics	Benzoate Metabolism	8222	GCST90200215
CLSA	4-ethylphenylsulfate levels	Xenobiotics	Benzoate Metabolism	8139	GCST90199830
CLSA	4-guanidinobutanoate levels	Amino Acid	Guanidino and Acetamido Metabolism	8144	GCST90199640
CLSA	4-hydroxy-2-oxoglutaric acid levels	Lipid	Fatty Acid, Dicarboxylate	7919	GCST90199897
CLSA	4-hydroxychlorothalonil levels	Xenobiotics	Chemical	8216	GCST90199977
CLSA	4-hydroxycoumarin levels	Xenobiotics	Drug - Cardiovascular	6944	GCST90199862
CLSA	4-hydroxyglutamate levels	Amino Acid	Glutamate Metabolism	7226	GCST90199890
CLSA	4-hydroxyhippurate levels	Xenobiotics	Benzoate Metabolism	8259	GCST90199765
CLSA	4-hydroxyphenylacetate levels	Amino Acid	Phenylalanine Metabolism	7906	GCST90200338
CLSA	4-hydroxyphenylacetoylcarnitine levels	Amino Acid	Tyrosine Metabolism	7523	GCST90200027
CLSA	4-hydroxyphenylacetylglutamine levels	Peptide	Acetylated Peptides	7752	GCST90200106
CLSA	4-hydroxyphenylpyruvate levels	Amino Acid	Tyrosine Metabolism	7813	GCST90200300
CLSA	4-methoxyphenol sulfate levels	Amino Acid	Tyrosine Metabolism	7500	GCST90199999
CLSA	4-methyl-2-oxopentanoate levels	Amino Acid	Leucine, Isoleucine and Valine Metabolism	8255	GCST90199655
CLSA	4-methyl-2-oxopentanoate to 3-methyl-2-oxobutyrate ratio	ratio	ratio	8224	GCST90201017
CLSA	4-methylcatechol sulfate levels	Xenobiotics	Benzoate Metabolism	8229	GCST90199939
CLSA	4-methylguaiacol sulfate levels	Xenobiotics	Benzoate Metabolism	7141	GCST90199989
CLSA	4-methylhexanoylglutamine levels	Lipid	Fatty Acid Metabolism (Acyl Glutamine)	5576	GCST90200223
CLSA	4-oxo-retinoic acid levels	Cofactors and Vitamins	Vitamin A Metabolism	7514	GCST90199894
CLSA	4-vinylguaiacol sulfate levels	Xenobiotics	Food Component/Plant	7592	GCST90199982
CLSA	4-vinylphenol sulfate levels	Xenobiotics	Benzoate Metabolism	8280	GCST90199824
CLSA	5-(galactosylhydroxy)-L-lysine levels	Amino Acid	Lysine Metabolism	6898	GCST90199881
CLSA	5,6-dihydrothymine levels	Nucleotide	Pyrimidine Metabolism, Thymine containing	8219	GCST90200339
CLSA	5,6-dihydrouridine levels	Nucleotide	Pyrimidine Metabolism, Uracil containing	8210	GCST90199767
CLSA	5-acetylamino-6-amino-3-methyluracil levels	Xenobiotics	Xanthine Metabolism	8006	GCST90199760
CLSA	5-acetylamino-6-formylamino-3-methyluracil levels	Xenobiotics	Xanthine Metabolism	7599	GCST90200680
CLSA	5alpha-androstan-3alpha,17alpha-diol monosulfate levels	Lipid	Androgenic Steroids	5524	GCST90199850
CLSA	5alpha-androstan-3alpha,17beta-diol disulfate levels	Lipid	Androgenic Steroids	5082	GCST90199859
CLSA	5alpha-androstan-3alpha,17beta-diol monosulfate (1) levels	Lipid	Androgenic Steroids	7608	GCST90199858
CLSA	5alpha-androstan-3alpha,17beta-diol monosulfate (2) levels	Lipid	Androgenic Steroids	5920	GCST90199983
CLSA	5alpha-androstan-3beta,17alpha-diol disulfate levels	Lipid	Androgenic Steroids	7103	GCST90199852
CLSA	5alpha-androstan-3beta,17beta-diol disulfate levels	Lipid	Androgenic Steroids	8199	GCST90199835
CLSA	5alpha-androstan-3beta,17beta-diol monosulfate (2) levels	Lipid	Androgenic Steroids	7066	GCST90199855
CLSA	5alpha-pregnan-3beta,20alpha-diol disulfate levels	Lipid	Progestin Steroids	8130	GCST90199838
CLSA	5alpha-pregnan-3beta,20alpha-diol monosulfate (2) levels	Lipid	Progestin Steroids	8028	GCST90199854
CLSA	5alpha-pregnan-3beta,20beta-diol monosulfate (1) levels	Lipid	Progestin Steroids	7772	GCST90199853
CLSA	5alpha-pregnan-diol disulfate levels	Lipid	Progestin Steroids	4110	GCST90199857
CLSA	5-dodecenoate (12:1n7) levels	Lipid	Medium Chain Fatty Acid	8248	GCST90199723
CLSA	5-dodecenoylcarnitine (C12:1) levels	Lipid	Fatty Acid Metabolism (Acyl Carnitine, Monounsaturated)	7899	GCST90200151
CLSA	5-hydroxy-2-methylpyridine sulfate levels	Xenobiotics	Chemical	6977	GCST90200226
CLSA	5-hydroxyhexanoate levels	Lipid	Fatty Acid, Monohydroxy	7097	GCST90199702
CLSA	5-hydroxyindole sulfate levels	Amino Acid	Tryptophan Metabolism	6163	GCST90200050
CLSA	5-hydroxylysine levels	Amino Acid	Lysine Metabolism	8128	GCST90199634
CLSA	5-hydroxymethyl-2-furoylcarnitine levels	Xenobiotics	Food Component/Plant	4803	GCST90200244
CLSA	5-methylthioadenosine (mta) levels	Amino Acid	Polyamine Metabolism	8210	GCST90200359
CLSA	5-methylthioadenosine (MTA) to phosphate ratio	ratio	ratio	8261	GCST90200801
CLSA	5-methyluridine (ribothymidine) levels	Nucleotide	Pyrimidine Metabolism, Uracil containing	8168	GCST90199783
CLSA	5-oxoproline levels	Amino Acid	Glutathione Metabolism	8247	GCST90200280
CLSA	5-oxoproline to citrate ratio	ratio	ratio	8256	GCST90200788
CLSA	6-bromotryptophan levels	Amino Acid	Tryptophan Metabolism	8214	GCST90200201
CLSA	6-hydroxyindole sulfate levels	Xenobiotics	Chemical	8229	GCST90200002
CLSA	6-oxopiperidine-2-carboxylate levels	Amino Acid	Lysine Metabolism	8032	GCST90199949
CLSA	7-alpha-hydroxy-3-oxo-4-cholestenoate (7-hoca) levels	Lipid	Sterol	8236	GCST90199804
CLSA	7-methylguanine levels	Nucleotide	Purine Metabolism, Guanine containing	8239	GCST90199771
CLSA	7-methylxanthine levels	Xenobiotics	Xanthine Metabolism	8019	GCST90199754
CLSA	8-methoxykynurenate levels	Amino Acid	Tryptophan Metabolism	6938	GCST90200186
CLSA	9,10-DiHOME levels	Lipid	Fatty Acid, Dihydroxy	7557	GCST90200353
CLSA	9-hydroxystearate levels	Lipid	Fatty Acid, Monohydroxy	7474	GCST90199974
CLSA	Acetoacetate levels	Lipid	Ketone Bodies	6883	GCST90200318
CLSA	Acetylcarnitine (C2) to propionylcarnitine (C3) ratio	ratio	ratio	8200	GCST90200934
CLSA	Acetylcarnitine levels (Biocrates platform)	Lipid	Fatty Acid Metabolism (Acyl Carnitine, Short Chain)	8262	GCST90199669
CLSA	Acisoga levels	Amino Acid	Polyamine Metabolism	7489	GCST90199962
CLSA	Aconitate [cis or trans] levels	Energy	TCA Cycle	8262	GCST90199745
CLSA	Adenosine 3',5'-cyclic monophosphate (camp) levels	Nucleotide	Purine Metabolism, Adenine containing	6756	GCST90200357
CLSA	Adenosine 3',5'-cyclic monophosphate (cAMP) to adenosine 5'-monophosphate (AMP) ratio	ratio	ratio	6726	GCST90200719
CLSA	Adenosine 3',5'-cyclic monophosphate (cAMP) to taurocholate ratio	ratio	ratio	6329	GCST90200727
CLSA	Adenosine 5'-diphosphate (ADP) levels	Nucleotide	Purine Metabolism, Adenine containing	4607	GCST90200355
CLSA	Adenosine 5'-diphosphate (ADP) to 2'-deoxyuridine ratio	ratio	ratio	4391	GCST90200737
CLSA	Adenosine 5'-diphosphate (ADP) to 5-oxoproline ratio	ratio	ratio	4570	GCST90200964
CLSA	Adenosine 5'-diphosphate (ADP) to Adenosine 5'-monophosphate (AMP) ratio	ratio	ratio	4573	GCST90200728
CLSA	Adenosine 5'-diphosphate (ADP) to arginine ratio	ratio	ratio	4568	GCST90200736
CLSA	Adenosine 5'-diphosphate (ADP) to aspartate ratio	ratio	ratio	4563	GCST90200839
CLSA	Adenosine 5'-diphosphate (ADP) to choline phosphate ratio	ratio	ratio	4560	GCST90200955
CLSA	Adenosine 5'-diphosphate (ADP) to choline ratio	ratio	ratio	4560	GCST90200958
CLSA	Adenosine 5'-diphosphate (ADP) to citrate ratio	ratio	ratio	4567	GCST90200832
CLSA	Adenosine 5'-diphosphate (ADP) to creatine ratio	ratio	ratio	4561	GCST90200725
CLSA	Adenosine 5'-diphosphate (ADP) to cytidine ratio	ratio	ratio	4350	GCST90200952
CLSA	Adenosine 5'-diphosphate (ADP) to EDTA ratio	ratio	ratio	4563	GCST90200940
CLSA	Adenosine 5'-diphosphate (ADP) to flavin adenine dinucleotide (FAD) ratio	ratio	ratio	3441	GCST90200840
CLSA	Adenosine 5'-diphosphate (ADP) to fructose ratio	ratio	ratio	4571	GCST90200730
CLSA	Adenosine 5'-diphosphate (ADP) to gluconate ratio	ratio	ratio	4540	GCST90200746
CLSA	Adenosine 5'-diphosphate (ADP) to glucose ratio	ratio	ratio	4581	GCST90200947
CLSA	Adenosine 5'-diphosphate (ADP) to glutamate ratio	ratio	ratio	4556	GCST90200837
CLSA	Adenosine 5'-diphosphate (ADP) to glutamine ratio	ratio	ratio	4569	GCST90200962
CLSA	Adenosine 5'-diphosphate (ADP) to glycerate ratio	ratio	ratio	4544	GCST90200818
CLSA	Adenosine 5'-diphosphate (ADP) to glycerol 3-phosphate ratio	ratio	ratio	4588	GCST90200834
CLSA	Adenosine 5'-diphosphate (ADP) to glycerol ratio	ratio	ratio	4575	GCST90200835
CLSA	Adenosine 5'-diphosphate (ADP) to glycine ratio	ratio	ratio	4577	GCST90200821
CLSA	Adenosine 5'-diphosphate (ADP) to mannitol to sorbitol ratio	ratio	ratio	4566	GCST90200948
CLSA	Adenosine 5'-diphosphate (ADP) to mannose ratio	ratio	ratio	4587	GCST90200731
CLSA	Adenosine 5'-diphosphate (ADP) to N-acetylglucosamine to N-acetylgalactosamine ratio	ratio	ratio	4392	GCST90200733
CLSA	Adenosine 5'-diphosphate (ADP) to N-acetylneuraminate ratio	ratio	ratio	4553	GCST90200949
CLSA	Adenosine 5'-diphosphate (ADP) to N-palmitoyl-sphingosine (d18:1 to 16:0) ratio	ratio	ratio	4561	GCST90200823
CLSA	Adenosine 5'-diphosphate (ADP) to ornithine ratio	ratio	ratio	4566	GCST90200961
CLSA	Adenosine 5'-diphosphate (ADP) to oxalate (ethanedioate) ratio	ratio	ratio	4556	GCST90200841
CLSA	Adenosine 5'-diphosphate (ADP) to pantothenate ratio	ratio	ratio	4561	GCST90200720
CLSA	Adenosine 5'-diphosphate (ADP) to phosphate ratio	ratio	ratio	4559	GCST90200721
CLSA	Adenosine 5'-diphosphate (ADP) to phosphoethanolamine ratio	ratio	ratio	4579	GCST90200716
CLSA	Adenosine 5'-diphosphate (ADP) to sulfate ratio	ratio	ratio	4570	GCST90200824
CLSA	Adenosine 5'-diphosphate (ADP) to tyrosine ratio	ratio	ratio	4560	GCST90200732
CLSA	Adenosine 5'-diphosphate (ADP) to uridine ratio	ratio	ratio	4565	GCST90200966
CLSA	Adenosine 5'-diphosphate (ADP) to valine ratio	ratio	ratio	4608	GCST90200820
CLSA	Adenosine 5'-monophosphate (AMP) levels	Nucleotide	Purine Metabolism, Adenine containing	8218	GCST90200356
CLSA	Adenosine 5'-monophosphate (AMP) to acetoacetate ratio	ratio	ratio	6773	GCST90200870
CLSA	Adenosine 5'-monophosphate (AMP) to alanine ratio	ratio	ratio	8172	GCST90200741
CLSA	Adenosine 5'-monophosphate (AMP) to arginine ratio	ratio	ratio	8185	GCST90200852
CLSA	Adenosine 5'-monophosphate (AMP) to asparagine ratio	ratio	ratio	8188	GCST90200859
CLSA	Adenosine 5'-monophosphate (AMP) to aspartate ratio	ratio	ratio	8205	GCST90200857
CLSA	Adenosine 5'-monophosphate (AMP) to citrate ratio	ratio	ratio	8193	GCST90200845
CLSA	Adenosine 5'-monophosphate (AMP) to cysteine ratio	ratio	ratio	8177	GCST90200871
CLSA	Adenosine 5'-monophosphate (AMP) to EDTA ratio	ratio	ratio	8179	GCST90200945
CLSA	Adenosine 5'-monophosphate (AMP) to flavin adenine dinucleotide (FAD) ratio	ratio	ratio	6188	GCST90200843
CLSA	Adenosine 5'-monophosphate (AMP) to glutamate ratio	ratio	ratio	8213	GCST90200879
CLSA	Adenosine 5'-monophosphate (AMP) to glutamine ratio	ratio	ratio	8196	GCST90200848
CLSA	Adenosine 5'-monophosphate (AMP) to glycine ratio	ratio	ratio	8195	GCST90200851
CLSA	Adenosine 5'-monophosphate (AMP) to histidine ratio	ratio	ratio	8180	GCST90200865
CLSA	Adenosine 5'-monophosphate (AMP) to inosine 5'-monophosphate (IMP) ratio	ratio	ratio	4601	GCST90200738
CLSA	Adenosine 5'-monophosphate (AMP) to isoleucine ratio	ratio	ratio	8200	GCST90200867
CLSA	Adenosine 5'-monophosphate (AMP) to leucine ratio	ratio	ratio	8201	GCST90200970
CLSA	Adenosine 5'-monophosphate (AMP) to methionine ratio	ratio	ratio	8194	GCST90200862
CLSA	Adenosine 5'-monophosphate (AMP) to N-palmitoyl-sphingosine (d18:1 to 16:0) ratio	ratio	ratio	8188	GCST90200969
CLSA	Adenosine 5'-monophosphate (AMP) to palmitate (16:0) ratio	ratio	ratio	8227	GCST90200734
CLSA	Adenosine 5'-monophosphate (AMP) to phenylalanine ratio	ratio	ratio	8189	GCST90200745
CLSA	Adenosine 5'-monophosphate (AMP) to phosphate ratio	ratio	ratio	8184	GCST90200747
CLSA	Adenosine 5'-monophosphate (AMP) to proline ratio	ratio	ratio	8190	GCST90200739
CLSA	Adenosine 5'-monophosphate (AMP) to serine ratio	ratio	ratio	8194	GCST90200860
CLSA	Adenosine 5'-monophosphate (AMP) to threonine ratio	ratio	ratio	8173	GCST90200849
CLSA	Adenosine 5'-monophosphate (AMP) to tryptophan ratio	ratio	ratio	8180	GCST90200850
CLSA	Adenosine 5'-monophosphate (AMP) to tyrosine ratio	ratio	ratio	8193	GCST90200853
CLSA	Adenosine 5'-monophosphate (AMP) to urate ratio	ratio	ratio	8181	GCST90200976
CLSA	Adenosine 5'-monophosphate (AMP) to valine ratio	ratio	ratio	8225	GCST90200869
CLSA	Adipoylcarnitine (C6-DC) levels	Lipid	Fatty Acid Metabolism (Acyl Carnitine, Dicarboxylate)	8216	GCST90200018
CLSA	Adrenate (22:4n6) levels	Lipid	Long Chain Polyunsaturated Fatty Acid (n3 and n6)	8279	GCST90199709
CLSA	Alanine levels	Amino Acid	Alanine and Aspartate Metabolism	8265	GCST90200431
CLSA	Alanine to asparagine ratio	ratio	ratio	8248	GCST90200992
CLSA	Alanine to pyruvate ratio	ratio	ratio	8250	GCST90200780
CLSA	Allantoin levels	Nucleotide	Purine Metabolism, (Hypo)Xanthine/Inosine containing	8252	GCST90200286
CLSA	Alliin levels	Xenobiotics	Food Component/Plant	6517	GCST90199919
CLSA	Alpha-hydroxycaproate levels	Lipid	Fatty Acid, Monohydroxy	5169	GCST90199814
CLSA	Alpha-hydroxyisocaproate levels	Amino Acid	Leucine, Isoleucine and Valine Metabolism	8250	GCST90199658
CLSA	Alpha-hydroxyisovalerate levels	Amino Acid	Leucine, Isoleucine and Valine Metabolism	8208	GCST90199736
CLSA	Alpha-ketobutyrate levels	Amino Acid	Methionine, Cysteine, SAM and Taurine Metabolism	8192	GCST90200438
CLSA	Alpha-ketobutyrate to 3-methyl-2-oxobutyrate ratio	ratio	ratio	8133	GCST90200917
CLSA	Alpha-ketobutyrate to 3-methyl-2-oxovalerate ratio	ratio	ratio	8136	GCST90201006
CLSA	Alpha-ketobutyrate to 4-methyl-2-oxopentanoate ratio	ratio	ratio	8142	GCST90201010
CLSA	Alpha-ketobutyrate to pyruvate ratio	ratio	ratio	8129	GCST90200922
CLSA	Alpha-ketoglutaramate levels	Amino Acid	Glutamate Metabolism	8210	GCST90199885
CLSA	Alpha-ketoglutarate levels	Energy	TCA Cycle	8212	GCST90200455
CLSA	Alpha-ketoglutarate to alanine ratio	ratio	ratio	8272	GCST90200938
CLSA	Alpha-ketoglutarate to alpha-ketobutyrate ratio	ratio	ratio	8216	GCST90200714
CLSA	Alpha-ketoglutarate to aspartate ratio	ratio	ratio	8272	GCST90200816
CLSA	Alpha-ketoglutarate to glutamate ratio	ratio	ratio	8274	GCST90200715
CLSA	Alpha-ketoglutarate to kynurenine ratio	ratio	ratio	8272	GCST90200810
CLSA	Alpha-ketoglutarate to ornithine ratio	ratio	ratio	8273	GCST90200814
CLSA	Alpha-ketoglutarate to proline ratio	ratio	ratio	8273	GCST90200933
CLSA	Alpha-ketoglutarate to pyruvate ratio	ratio	ratio	8272	GCST90200944
CLSA	Alpha-ketoglutarate to succinate ratio	ratio	ratio	8260	GCST90200718
CLSA	Alpha-ketoglutarate to trans-4-hydroxyproline ratio	ratio	ratio	8272	GCST90200937
CLSA	Alpha-tocopherol levels	Cofactors and Vitamins	Tocopherol Metabolism	8192	GCST90200302
CLSA	Alpha-tocopherol to glycerol ratio	ratio	ratio	8158	GCST90200924
CLSA	Alpha-tocopherol to sulfate ratio	ratio	ratio	8201	GCST90200789
CLSA	Andro steroid monosulfate C19H28O6S (1) levels	Lipid	Androgenic Steroids	7415	GCST90199860
CLSA	Androstenediol (3alpha, 17alpha) monosulfate (3) levels	Lipid	Androgenic Steroids	8192	GCST90199856
CLSA	Androstenediol (3beta,17beta) disulfate (1) levels	Lipid	Androgenic Steroids	8222	GCST90199842
CLSA	Androstenediol (3beta,17beta) disulfate (2) levels	Lipid	Androgenic Steroids	8205	GCST90199851
CLSA	Androstenediol (3beta,17beta) monosulfate (1) levels	Lipid	Androgenic Steroids	8229	GCST90199872
CLSA	Androstenediol (3beta,17beta) monosulfate (2) levels	Lipid	Androgenic Steroids	7811	GCST90199871
CLSA	Androsterone glucuronide levels	Lipid	Androgenic Steroids	7980	GCST90200688
CLSA	Androsterone glucuronide to etiocholanolone glucuronide ratio	ratio	ratio	7555	GCST90201013
CLSA	Androsterone sulfate levels	Lipid	Androgenic Steroids	8182	GCST90200674
CLSA	Anthranilate levels	Amino Acid	Tryptophan Metabolism	5773	GCST90200324
CLSA	Arabitol/xylitol levels	Carbohydrate	Pentose Metabolism	8219	GCST90200011
CLSA	Arabonate/xylonate levels	Carbohydrate	Pentose Metabolism	8211	GCST90199991
CLSA	Arachidate (20:0) levels	Lipid	Long Chain Saturated Fatty Acid	8228	GCST90200446
CLSA	Arachidonate (20:4n6) levels	Lipid	Long Chain Polyunsaturated Fatty Acid (n3 and n6)	8272	GCST90200358
CLSA	Arachidonate (20:4n6) to caffeine ratio	ratio	ratio	8000	GCST90200975
CLSA	Arachidonate (20:4n6) to linoleate (18:2n6) ratio	ratio	ratio	8162	GCST90200979
CLSA	Arachidonate (20:4n6) to oleate to vaccenate (18:1) ratio	ratio	ratio	8171	GCST90200740
CLSA	Arachidonate (20:4n6) to paraxanthine ratio	ratio	ratio	7776	GCST90200977
CLSA	Arachidonate (20:4n6) to pyruvate ratio	ratio	ratio	8200	GCST90200749
CLSA	Arachidonoylcarnitine (C20:4) levels	Lipid	Fatty Acid Metabolism (Acyl Carnitine, Polyunsaturated)	8202	GCST90200150
CLSA	Arachidonoylcholine levels	Lipid	Fatty Acid Metabolism (Acyl Choline)	8170	GCST90200086
CLSA	Arachidoylcarnitine (C20) levels	Lipid	Fatty Acid Metabolism (Acyl Carnitine, Long Chain Saturated)	7682	GCST90200135
CLSA	Argininate levels	Amino Acid	Urea cycle; Arginine and Proline Metabolism	8226	GCST90199900
CLSA	Arginine levels	Amino Acid	Urea cycle; Arginine and Proline Metabolism	8237	GCST90200372
CLSA	Arginine to citrulline ratio	ratio	ratio	8192	GCST90200743
CLSA	Arginine to glutamate ratio	ratio	ratio	8194	GCST90200744
CLSA	Arginine to ornithine ratio	ratio	ratio	8250	GCST90200735
CLSA	Arginine to phosphate ratio	ratio	ratio	8297	GCST90200854
CLSA	Ascorbic acid 2-sulfate levels	Cofactors and Vitamins	Ascorbate and Aldarate Metabolism	8089	GCST90200094
CLSA	Ascorbic acid 3-sulfate levels	Cofactors and Vitamins	Ascorbate and Aldarate Metabolism	8186	GCST90200199
CLSA	Aspartate levels	Amino Acid	Alanine and Aspartate Metabolism	8253	GCST90200370
CLSA	Aspartate to asparagine ratio	ratio	ratio	8195	GCST90200750
CLSA	Aspartate to citrate ratio	ratio	ratio	8191	GCST90200742
CLSA	Aspartate to citrulline ratio	ratio	ratio	8139	GCST90200753
CLSA	Aspartate to glutamate ratio	ratio	ratio	8190	GCST90200748
CLSA	Aspartate to mannose ratio	ratio	ratio	8162	GCST90200882
CLSA	Aspartate to N-acetylglucosamine to N-acetylgalactosamine ratio	ratio	ratio	7899	GCST90200881
CLSA	Aspartate to phosphate ratio	ratio	ratio	8297	GCST90200844
CLSA	Behenoyl dihydrosphingomyelin (d18:0/22:0) levels	Amino Acid	Alanine and Aspartate Metabolism	8275	GCST90200059
CLSA	Behenoyl sphingomyelin (d18:1/22:0) levels	Lipid	Dihydrosphingomyelins	8260	GCST90199997
CLSA	Behenoylcarnitine (C22) levels	Lipid	Sphingomyelins	7368	GCST90200127
CLSA	Benzoate levels	Lipid	Fatty Acid Metabolism (Acyl Carnitine, Long Chain Saturated)	7306	GCST90199622
CLSA	Benzoate to linoleoyl-arachidonoyl-glycerol (18:2 to 20:4) [1] ratio	ratio	ratio	6813	GCST90200988
CLSA	Benzoate to linoleoyl-arachidonoyl-glycerol (18:2 to 20:4) [2] ratio	ratio	ratio	6865	GCST90200990
CLSA	Benzoate to oleoyl-linoleoyl-glycerol (18:1 to 18:2) [2] ratio	ratio	ratio	7162	GCST90200987
CLSA	Beta-alanine levels	Xenobiotics	Benzoate Metabolism	8114	GCST90200361
CLSA	Beta-citrylglutamate levels	Nucleotide	Pyrimidine Metabolism, Uracil containing	8226	GCST90199911
CLSA	Beta-hydroxyisovalerate levels	Amino Acid	Glutamate Metabolism	8201	GCST90200322
CLSA	Beta-hydroxyisovaleroylcarnitine levels	Cofactors and Vitamins	Vitamin A Metabolism	8232	GCST90199802
CLSA	Betaine levels	Amino Acid	Leucine, Isoleucine and Valine Metabolism	8232	GCST90200425
CLSA	Bilirubin (E,E) levels	Amino Acid	Leucine, Isoleucine and Valine Metabolism	8263	GCST90200686
CLSA	Bilirubin (E,Z or Z,E) levels	Amino Acid	Glycine, Serine and Threonine Metabolism	8238	GCST90200687
CLSA	Bilirubin (z,z) levels	Cofactors and Vitamins	Hemoglobin and Porphyrin Metabolism	8261	GCST90200704
CLSA	Bilirubin (Z,Z) to androsterone glucuronide ratio	ratio	ratio	7888	GCST90201015
CLSA	Bilirubin (Z,Z) to etiocholanolone glucuronide ratio	ratio	ratio	7707	GCST90201016
CLSA	Bilirubin (Z,Z) to glucuronate ratio	ratio	ratio	8103	GCST90201018
CLSA	Bilirubin (Z,Z) to taurocholate ratio	ratio	ratio	7620	GCST90200829
CLSA	Bilirubin degradation product, C16H18N2O5 (1) levels	Cofactors and Vitamins	Hemoglobin and Porphyrin Metabolism	7864	GCST90200277
CLSA	Bilirubin degradation product, C16H18N2O5 (2) levels	Cofactors and Vitamins	Hemoglobin and Porphyrin Metabolism	8252	GCST90200275
CLSA	Bilirubin degradation product, C16H18N2O5 (3) levels	Partially Characterized Molecules	Partially Characterized Molecules	7970	GCST90200271
CLSA	Bilirubin degradation product, C16H18N2O5 (4) levels	Partially Characterized Molecules	Partially Characterized Molecules	8159	GCST90200265
CLSA	Bilirubin degradation product, C17H18N2O4 (1) levels	Partially Characterized Molecules	Partially Characterized Molecules	8254	GCST90200701
CLSA	Bilirubin degradation product, C17H18N2O4 (2) levels	Partially Characterized Molecules	Partially Characterized Molecules	8255	GCST90200702
CLSA	Bilirubin degradation product, C17H18N2O4 (3) levels	Partially Characterized Molecules	Partially Characterized Molecules	8253	GCST90200703
CLSA	Bilirubin degradation product, C17H20N2O5 (1) levels	Partially Characterized Molecules	Partially Characterized Molecules	8252	GCST90200269
CLSA	Bilirubin degradation product, C17H20N2O5 (2) levels	Partially Characterized Molecules	Partially Characterized Molecules	8254	GCST90200264
CLSA	Biliverdin levels	Partially Characterized Molecules	Partially Characterized Molecules	8262	GCST90200706
CLSA	Blood sugar levels	Partially Characterized Molecules	Partially Characterized Molecules	8123	GCST90200440
CLSA	Branched chain 14:0 dicarboxylic acid levels	Cofactors and Vitamins	Hemoglobin and Porphyrin Metabolism	7990	GCST90200260
CLSA	Branched-chain, straight-chain, or cyclopropyl 10:1 fatty acid (1) levels	Lipid	Fatty Acid, Dicarboxylate	8265	GCST90200251
CLSA	Branched-chain, straight-chain, or cyclopropyl 12:1 fatty acid levels	Partially Characterized Molecules	Partially Characterized Molecules	8256	GCST90200249
CLSA	Butyrate/isobutyrate (4:0) levels	Partially Characterized Molecules	Partially Characterized Molecules	8004	GCST90200306
CLSA	Butyrylglycine levels	Lipid	Short Chain Fatty Acid	6044	GCST90199706
CLSA	Caffeic acid sulfate levels	Lipid	Fatty Acid Metabolism (also BCAA Metabolism)	7798	GCST90200093
CLSA	Caffeine levels	Lipid	Fatty Acid Metabolism (also BCAA Metabolism)	8005	GCST90200436
CLSA	Caffeine to linoleate (18:2n6) ratio	ratio	ratio	7939	GCST90200981
CLSA	Caffeine to paraxanthine ratio	ratio	ratio	7873	GCST90200978
CLSA	Caffeine to theobromine ratio	ratio	ratio	7952	GCST90200925
CLSA	Caffeine to theophylline ratio	ratio	ratio	7756	GCST90200919
CLSA	Campesterol levels	Xenobiotics	Food Component/Plant	5300	GCST90199725
CLSA	Caprate (10:0) levels	Xenobiotics	Xanthine Metabolism	8272	GCST90200428
CLSA	Caproate (6:0) levels	Lipid	Sterol	7564	GCST90200450
CLSA	Caprylate (8:0) levels	Lipid	Medium Chain Fatty Acid	8163	GCST90200445
CLSA	Carboxyethyl-gaba levels	Lipid	Medium Chain Fatty Acid	8090	GCST90199918
CLSA	Carnitine C14 levels	Lipid	Medium Chain Fatty Acid	8241	GCST90199730
CLSA	Carnitine C14:1 levels	Amino Acid	Glutamate Metabolism	8257	GCST90199979
CLSA	Carnitine C18:2 levels	Lipid	Carnitine Metabolism	8268	GCST90199916
CLSA	Carnitine C4 levels	Cofactors and Vitamins	Vitamin A Metabolism	8111	GCST90200673
CLSA	Carnitine C5:1 levels	Cofactors and Vitamins	Vitamin A Metabolism	8097	GCST90199800
CLSA	Carnitine levels	Cofactors and Vitamins	Vitamin A Metabolism	8192	GCST90199621
CLSA	Carnitine to acetylcarnitine (C2) ratio	ratio	ratio	8206	GCST90200930
CLSA	Carnitine to ergothioneine ratio	ratio	ratio	8110	GCST90200807
CLSA	Carnitine to palmitoylcarnitine (C16) ratio	ratio	ratio	8146	GCST90200792
CLSA	Carnitine to propionylcarnitine (C3) ratio	ratio	ratio	8185	GCST90200935
CLSA	Carotene diol (1) levels	Amino Acid	Tyrosine Metabolism	8256	GCST90200142
CLSA	Carotene diol (2) levels	Xenobiotics	Benzoate Metabolism	8196	GCST90200140
CLSA	Carotene diol (3) levels	Lipid	Ceramides	7650	GCST90200157
CLSA	Carotenoid levels (cryptoxanthin)	Lipid	Ceramides	8226	GCST90199837
CLSA	Catechol glucuronide levels	Lipid	Fatty Acid Metabolism (Acyl Carnitine, Long Chain Saturated)	4698	GCST90200096
CLSA	Catechol sulfate levels	Amino Acid	Tryptophan Metabolism	8242	GCST90199803
CLSA	Ceramide (d18:1/14:0, d16:1/16:0) levels	Lipid	Inositol Metabolism	7270	GCST90200116
CLSA	Ceramide (d18:1/16:0) levels	Lipid	Primary Bile Acid Metabolism	8266	GCST90200336
CLSA	Ceramide (d18:1/17:0, d17:1/18:0) levels	Lipid	Sterol	6073	GCST90200121
CLSA	Ceramide (d18:1/24:1) levels	Lipid	Primary Bile Acid Metabolism	8265	GCST90200098
CLSA	Cerotoylcarnitine (C26) levels	Lipid	Phospholipid Metabolism	8266	GCST90200136
CLSA	C-glycosyltryptophan levels	Lipid	Phospholipid Metabolism	8204	GCST90200008
CLSA	Chiro-inositol levels	Xenobiotics	Food Component/Plant	4429	GCST90199843
CLSA	Cholate levels	Lipid	Fatty Acid, Branched	7892	GCST90200321
CLSA	Cholate to adenosine 3',5'-cyclic monophosphate (cAMP) ratio	ratio	ratio	6359	GCST90200830
CLSA	Cholate to adenosine 5'-monophosphate (AMP) ratio	ratio	ratio	7769	GCST90200833
CLSA	Cholate to bilirubin (Z,Z) ratio	ratio	ratio	7747	GCST90200828
CLSA	Cholate to phosphate ratio	ratio	ratio	7742	GCST90200831
CLSA	Cholate to taurocholate ratio	ratio	ratio	7328	GCST90200724
CLSA	Cholesterol levels	Lipid	Fatty Acid Metabolism (Acyl Carnitine, Medium Chain)	8258	GCST90200368
CLSA	Cholesterol to benzoate ratio	ratio	ratio	7387	GCST90200984
CLSA	Cholesterol to cortisol ratio	ratio	ratio	8211	GCST90200887
CLSA	Cholesterol to linoleoyl-arachidonoyl-glycerol (18:2 to 20:4) [1] ratio	ratio	ratio	7624	GCST90200983
CLSA	Cholesterol to linoleoyl-arachidonoyl-glycerol (18:2 to 20:4) [2] ratio	ratio	ratio	7655	GCST90200986
CLSA	Cholesterol to oleoyl-linoleoyl-glycerol (18:1 to 18:2) [2] ratio	ratio	ratio	7981	GCST90200985
CLSA	Cholesterol to taurocholate ratio	ratio	ratio	7611	GCST90200889
CLSA	Cholic acid glucuronide levels	Lipid	Fatty Acid Metabolism (Acyl Glycine)	4414	GCST90200219
CLSA	Choline levels	Lipid	Medium Chain Fatty Acid	8262	GCST90200327
CLSA	Choline phosphate to choline ratio	ratio	ratio	8196	GCST90200959
CLSA	Choline phosphate to phosphoethanolamine ratio	ratio	ratio	8213	GCST90200960
CLSA	Choline to taurocholate ratio	ratio	ratio	7625	GCST90200811
CLSA	Cinnamoylglycine levels	Lipid	Fatty Acid Metabolism (Acyl Carnitine, Monounsaturated)	7824	GCST90199888
CLSA	Cis 3,4-methyleneheptanoate levels	Energy	TCA Cycle	8223	GCST90200248
CLSA	Cis-3,4-methyleneheptanoylcarnitine levels	Amino Acid	Glutamate Metabolism	8259	GCST90200266
CLSA	Cis-3,4-methyleneheptanoylglycine levels	Energy	TCA Cycle	8106	GCST90200274
CLSA	Cis-4-decenoate (10:1n6) levels	Amino Acid	Urea cycle; Arginine and Proline Metabolism	8173	GCST90199893
CLSA	Cis-4-decenoylcarnitine (C10:1) levels	Lipid	Corticosteroids	8239	GCST90199880
CLSA	Citraconate/glutaconate levels	Lipid	Corticosteroids	8263	GCST90200005
CLSA	Citramalate levels	Lipid	Corticosteroids	7125	GCST90199692
CLSA	Citrate levels	Amino Acid	Creatine Metabolism	8260	GCST90200304
CLSA	Citrate to 4-hydroxyphenylpyruvate ratio	ratio	ratio	7851	GCST90200888
CLSA	Citrate to oxalate (ethanedioate) ratio	ratio	ratio	8097	GCST90200842
CLSA	Citrate to taurocholate ratio	ratio	ratio	7618	GCST90200996
CLSA	Citrulline levels	Amino Acid	Creatine Metabolism	8157	GCST90200403
CLSA	Citrulline to dimethylarginine (SDMA + ADMA) ratio	ratio	ratio	8243	GCST90200761
CLSA	Citrulline to ornithine ratio	ratio	ratio	8225	GCST90200899
CLSA	Citrulline to phosphate ratio	ratio	ratio	8294	GCST90200898
CLSA	Cortisol levels (plasma)	Amino Acid	Glutathione Metabolism	8193	GCST90200378
CLSA	Cortisol to 4-cholesten-3-one ratio	ratio	ratio	7027	GCST90200873
CLSA	Cortisol to taurocholate ratio	ratio	ratio	7610	GCST90200890
CLSA	Cortisone levels	Amino Acid	Methionine, Cysteine, SAM and Taurine Metabolism	8153	GCST90200360
CLSA	Cortisone to 4-cholesten-3-one ratio	ratio	ratio	6971	GCST90200876
CLSA	Cortisone to cortisol ratio	ratio	ratio	8173	GCST90200751
CLSA	Cortolone glucuronide (1) levels	Amino Acid	Methionine, Cysteine, SAM and Taurine Metabolism	8152	GCST90200156
CLSA	Creatine levels	Amino Acid	Methionine, Cysteine, SAM and Taurine Metabolism	8285	GCST90200323
CLSA	Creatine to carnitine ratio	ratio	ratio	8235	GCST90200791
CLSA	Creatinine levels	Amino Acid	Glutathione Metabolism	8239	GCST90200366
CLSA	Cys-gly, oxidized levels	Amino Acid	Glutathione Metabolism	8256	GCST90200319
CLSA	Cystathionine levels	Amino Acid	Glutathione Metabolism	8014	GCST90200383
CLSA	Cysteine levels	Amino Acid	Methionine, Cysteine, SAM and Taurine Metabolism	8216	GCST90200439
CLSA	Cysteine s-sulfate levels	Nucleotide	Pyrimidine Metabolism, Cytidine containing	8229	GCST90199671
CLSA	Cysteine to 5-oxoproline ratio	ratio	ratio	8203	GCST90200785
CLSA	Cysteine to alanine ratio	ratio	ratio	8220	GCST90200786
CLSA	Cysteine-glutathione disulfide levels	Nucleotide	Pyrimidine Metabolism, Cytidine containing	7812	GCST90199784
CLSA	Cysteinylglycine disulfide levels	Lipid	Fatty Acid, Dicarboxylate	8216	GCST90199883
CLSA	Cysteinylglycine levels	Lipid	Fatty Acid Metabolism (Acyl Carnitine, Medium Chain)	8214	GCST90200364
CLSA	Cysteinylglycine to glutamate ratio	ratio	ratio	8197	GCST90200875
CLSA	Cysteinylglycine to taurine ratio	ratio	ratio	8193	GCST90200874
CLSA	Cystine levels	Lipid	Androgenic Steroids	8177	GCST90200382
CLSA	Cytidine levels	Cofactors and Vitamins	Tocopherol Metabolism	7659	GCST90200429
CLSA	Cytidine to N-acetylglucosamine to N-acetylgalactosamine ratio	ratio	ratio	7427	GCST90200956
CLSA	Cytidine to N-acetylneuraminate ratio	ratio	ratio	7683	GCST90200954
CLSA	Cytosine levels	Lipid	Carnitine Metabolism	6990	GCST90200433
CLSA	Decadienedioic acid (C10:2-DC) levels	Lipid	Secondary Bile Acid Metabolism	8131	GCST90200700
CLSA	Decanoylcarnitine (C10) levels	Lipid	Secondary Bile Acid Metabolism	8225	GCST90199722
CLSA	Delta-CEHC levels	Lipid	Secondary Bile Acid Metabolism	6233	GCST90200202
CLSA	Deoxycarnitine levels	Xenobiotics	Chemical	8271	GCST90199813
CLSA	Deoxycholate levels	Lipid	Long Chain Polyunsaturated Fatty Acid (n3 and n6)	7649	GCST90200386
CLSA	Deoxycholic acid 12-sulfate levels	Lipid	Long Chain Polyunsaturated Fatty Acid (n3 and n6)	7438	GCST90200250
CLSA	Deoxycholic acid glucuronide levels	Lipid	Fatty Acid Metabolism (Acyl Carnitine, Polyunsaturated)	8060	GCST90200699
CLSA	DHEAS levels	Lipid	Fatty Acid Metabolism (Acyl Choline)	8228	GCST90199673
CLSA	Dibutyl sulfosuccinate levels	Lipid	Fatty Acid Metabolism (Acyl Carnitine, Polyunsaturated)	8099	GCST90200256
CLSA	Dihomo-linoleate (20:2n6) levels	Xenobiotics	Food Component/Plant	8284	GCST90200320
CLSA	Dihomo-linolenate (20:3n3 or n6) levels	Xenobiotics	Food Component/Plant	8273	GCST90199820
CLSA	Dihomo-linolenoylcarnitine (C20:3n3 or 6) levels	Xenobiotics	Food Component/Plant	8092	GCST90200139
CLSA	Dihomo-linolenoyl-choline levels	Nucleotide	Pyrimidine Metabolism, Orotate containing	6954	GCST90200090
CLSA	Dihomo-linoleoylcarnitine (C20:2) levels	Xenobiotics	Chemical	7887	GCST90200144
CLSA	Dihydrocaffeate sulfate (2) levels	Amino Acid	Urea cycle; Arginine and Proline Metabolism	6519	GCST90200222
CLSA	Dihydroferulate levels	Amino Acid	Glycine, Serine and Threonine Metabolism	6398	GCST90199921
CLSA	Dihydroferulic acid sulfate levels	Lipid	Long Chain Polyunsaturated Fatty Acid (n3 and n6)	5188	GCST90200166
CLSA	Dihydroorotate levels	Lipid	Fatty Acid, Dicarboxylate	8195	GCST90200444
CLSA	Dimethyl sulfone levels	Lipid	Long Chain Polyunsaturated Fatty Acid (n3 and n6)	7905	GCST90199942
CLSA	Dimethylarginine (sdma + adma) levels	Lipid	Fatty Acid Metabolism (Acyl Carnitine, Polyunsaturated)	8233	GCST90199832
CLSA	Dimethylglycine levels	Lipid	Fatty Acid Metabolism (Acyl Choline)	8224	GCST90200424
CLSA	Docosadienoate (22:2n6) levels	Lipid	Long Chain Polyunsaturated Fatty Acid (n3 and n6)	8264	GCST90199711
CLSA	Docosadioate (C22-DC) levels	Lipid	Long Chain Polyunsaturated Fatty Acid (n3 and n6)	8225	GCST90199913
CLSA	Docosahexaenoate DHA; 22:6n3 levels	Lipid	Long Chain Polyunsaturated Fatty Acid (n3 and n6)	8279	GCST90199651
CLSA	Docosahexaenoylcarnitine (C22:6) levels	Lipid	Long Chain Polyunsaturated Fatty Acid (n3 and n6)	6287	GCST90200146
CLSA	Docosahexaenoylcholine levels	Lipid	Fatty Acid, Dicarboxylate	7440	GCST90200091
CLSA	Docosapentaenoate (n6 DPA; 22:5n6) levels	Lipid	Fatty Acid, Dicarboxylate	7540	GCST90199796
CLSA	Docosapentaenoate n3 DPA; 22:5n3 levels	Lipid	Fatty Acid, Dicarboxylate	8284	GCST90199713
CLSA	Docosatrienoate (22:3n3) levels	Amino Acid	Tyrosine Metabolism	6511	GCST90199710
CLSA	Docosatrienoate (22:3n6) levels	Amino Acid	Tyrosine Metabolism	5398	GCST90200138
CLSA	Dodecadienoate (12:2) levels	Xenobiotics	Chemical	8244	GCST90200190
CLSA	Dodecanedioate levels	Lipid	Fatty Acid, Dicarboxylate	8240	GCST90199697
CLSA	Dodecenedioate (C12:1-DC) levels	Lipid	Long Chain Polyunsaturated Fatty Acid (n3 and n6)	8217	GCST90200159
CLSA	Dopamine 3-o-sulfate levels	Lipid	Fatty Acid, Dicarboxylate	8252	GCST90200019
CLSA	Dopamine 4-sulfate levels	Lipid	Long Chain Monounsaturated Fatty Acid	6888	GCST90200016
CLSA	Dopamine 4-sulfate to dopamine 3-O-sulfate ratio	ratio	ratio	6840	GCST90200798
CLSA	EDTA levels	Lipid	Fatty Acid Metabolism (Acyl Carnitine, Monounsaturated)	8239	GCST90199690
CLSA	Eicosanedioate (C20-DC) levels	Lipid	Androgenic Steroids	8258	GCST90199909
CLSA	Eicosapentaenoate (EPA; 20:5n3) levels	Xenobiotics	Food Component/Plant	8257	GCST90200349
CLSA	Eicosenedioate (C20:1-DC) levels	Lipid	Long Chain Monounsaturated Fatty Acid	7861	GCST90200245
CLSA	Eicosenedioate (C20:1-DC) levels	Xenobiotics	Food Component/Plant	8166	GCST90200285
CLSA	Eicosenoate (20:1) levels	Carbohydrate	Aminosugar Metabolism	8277	GCST90199744
CLSA	Eicosenoylcarnitine (C20:1) levels	Xenobiotics	Food Component/Plant	8145	GCST90200148
CLSA	Epiandrosterone sulfate levels	Xenobiotics	Food Component/Plant	8174	GCST90199752
CLSA	Ergothioneine levels	Amino Acid	Leucine, Isoleucine and Valine Metabolism	8210	GCST90199879
CLSA	Erucate (22:1n9) levels	Xenobiotics	Chemical	8208	GCST90200284
CLSA	Erythritol levels in elite athletes	Lipid	Androgenic Steroids	8167	GCST90199667
CLSA	Erythronate levels	Xenobiotics	Food Component/Plant	8198	GCST90199746
CLSA	Ethyl alpha-glucopyranoside levels	Xenobiotics	Food Component/Plant	6620	GCST90200141
CLSA	Ethyl beta-glucopyranoside levels	Cofactors and Vitamins	Riboflavin Metabolism	8152	GCST90200193
CLSA	Ethylmalonate levels	Amino Acid	Histidine Metabolism	8172	GCST90200705
CLSA	Ethylparaben sulfate levels	Carbohydrate	Fructose, Mannose and Galactose Metabolism	6408	GCST90199994
CLSA	Etiocholanolone glucuronide levels	Amino Acid	Lysine Metabolism	7821	GCST90199964
CLSA	Eugenol sulfate levels	Xenobiotics	Food Component/Plant	7063	GCST90199986
CLSA	Ferulic acid 4-sulfate levels	Carbohydrate	Fructose, Mannose and Galactose Metabolism	7332	GCST90199955
CLSA	Flavin adenine dinucleotide (FAD) levels	Cofactors and Vitamins	Tocopherol Metabolism	6257	GCST90200376
CLSA	Formiminoglutamate levels	Cofactors and Vitamins	Tocopherol Metabolism	8175	GCST90199905
CLSA	Fructose levels	Peptide	Gamma-glutamyl Amino Acid	8137	GCST90200437
CLSA	Fructose to maltose ratio	ratio	ratio	6307	GCST90201005
CLSA	Fructose to sucrose ratio	ratio	ratio	7719	GCST90200916
CLSA	Fructosyllysine levels	Peptide	Gamma-glutamyl Amino Acid	8238	GCST90199965
CLSA	Furaneol sulfate levels	Peptide	Gamma-glutamyl Amino Acid	5882	GCST90200097
CLSA	Galactonate levels	Peptide	Gamma-glutamyl Amino Acid	7518	GCST90199695
CLSA	Gamma-CEHC glucuronide levels	Peptide	Gamma-glutamyl Amino Acid	6305	GCST90199941
CLSA	Gamma-CEHC levels	Peptide	Gamma-glutamyl Amino Acid	8258	GCST90199864
CLSA	Gamma-glutamyl-2-aminobutyrate levels	Peptide	Gamma-glutamyl Amino Acid	7826	GCST90199779
CLSA	Gamma-glutamylalanine levels	Peptide	Gamma-glutamyl Amino Acid	7518	GCST90199834
CLSA	Gamma-glutamyl-alpha-lysine levels	Peptide	Gamma-glutamyl Amino Acid	8250	GCST90200107
CLSA	Gamma-glutamylcitrulline levels	Peptide	Gamma-glutamyl Amino Acid	8163	GCST90200185
CLSA	Gamma-glutamylglutamate levels	Peptide	Gamma-glutamyl Amino Acid	8244	GCST90200375
CLSA	Gamma-glutamylglutamine levels	Peptide	Gamma-glutamyl Amino Acid	8217	GCST90200301
CLSA	Gamma-glutamylglycine levels	Peptide	Gamma-glutamyl Amino Acid	8263	GCST90199741
CLSA	Gamma-glutamylhistidine levels	Peptide	Gamma-glutamyl Amino Acid	8220	GCST90200315
CLSA	Gamma-glutamylisoleucine levels	Peptide	Gamma-glutamyl Amino Acid	8267	GCST90199775
CLSA	Gamma-glutamylleucine levels	Cofactors and Vitamins	Tocopherol Metabolism	8041	GCST90200326
CLSA	Gamma-glutamylmethionine levels	Amino Acid	Tyrosine Metabolism	8237	GCST90199751
CLSA	Gamma-glutamylthreonine levels	Xenobiotics	Food Component/Plant	8231	GCST90199749
CLSA	Gamma-glutamyltryptophan levels	Carbohydrate	Glycolysis, Gluconeogenesis, and Pyruvate Metabolism	7902	GCST90199753
CLSA	Gamma-glutamyltyrosine levels	Carbohydrate	Aminosugar Metabolism	8221	GCST90200295
CLSA	Gamma-glutamylvaline levels	Partially Characterized Molecules	Partially Characterized Molecules	8179	GCST90199703
CLSA	Gamma-tocopherol/beta-tocopherol levels	Partially Characterized Molecules	Partially Characterized Molecules	8231	GCST90200066
CLSA	Gentisate levels	Xenobiotics	Food Component/Plant	8013	GCST90199646
CLSA	Gluconate levels	Xenobiotics	Food Component/Plant	8106	GCST90200373
CLSA	Glucose to fructose ratio	ratio	ratio	8214	GCST90200915
CLSA	Glucose to glycerol ratio	ratio	ratio	8160	GCST90200905
CLSA	Glucose to maltose ratio	ratio	ratio	6308	GCST90200781
CLSA	Glucose to mannitol to sorbitol ratio	ratio	ratio	8254	GCST90200950
CLSA	Glucose to N-palmitoyl-sphinganine (d18:0 to 16:0) ratio	ratio	ratio	8119	GCST90201007
CLSA	Glucose to N-palmitoyl-sphingosine (d18:1 to 16:0) ratio	ratio	ratio	8173	GCST90201003
CLSA	Glucose to N-stearoyl-sphingosine (d18:1 to 18:0) ratio	ratio	ratio	8179	GCST90201004
CLSA	Glucose to sucrose ratio	ratio	ratio	7695	GCST90200913
CLSA	Glucose-to-mannose ratio	ratio	ratio	8191	GCST90200953
CLSA	Glucuronate levels	Xenobiotics	Food Component/Plant	7988	GCST90199641
CLSA	Glucuronate to androsterone glucuronide ratio	ratio	ratio	7804	GCST90201014
CLSA	Glucuronate to etiocholanolone glucuronide ratio	ratio	ratio	7631	GCST90201019
CLSA	Glucuronide of C10H18O2 (7) levels	Amino Acid	Glutamate Metabolism	6090	GCST90200178
CLSA	Glucuronide of C12H22O4 (1) levels	Amino Acid	Glutamate Metabolism	5831	GCST90200180
CLSA	Glucuronide of piperine metabolite C17H21NO3 (3) levels	Partially Characterized Molecules	Partially Characterized Molecules	6512	GCST90200189
CLSA	Glucuronide of piperine metabolite C17H21NO3 (4) levels	Partially Characterized Molecules	Partially Characterized Molecules	7833	GCST90200208
CLSA	Glucuronide of piperine metabolite C17H21NO3 (5) levels	Partially Characterized Molecules	Partially Characterized Molecules	6582	GCST90200212
CLSA	Glutamate levels	Partially Characterized Molecules	Partially Characterized Molecules	8287	GCST90200412
CLSA	Glutamate to 5-oxoproline ratio	ratio	ratio	8171	GCST90200965
CLSA	Glutamate to alanine ratio	ratio	ratio	8172	GCST90200946
CLSA	Glutamate to cysteine ratio	ratio	ratio	8199	GCST90200784
CLSA	Glutamate to glutamine ratio	ratio	ratio	8228	GCST90200776
CLSA	Glutamate to kynurenine ratio	ratio	ratio	8184	GCST90200812
CLSA	Glutamate to pyruvate ratio	ratio	ratio	8188	GCST90200942
CLSA	Glutamine conjugate of C6H10O2 (1) levels	Lipid	Fatty Acid, Dicarboxylate	7980	GCST90200176
CLSA	Glutamine conjugate of C6H10O2 (2) levels	Amino Acid	Lysine Metabolism	8233	GCST90200173
CLSA	Glutamine conjugate of C7H12O2 levels	Carbohydrate	Glycolysis, Gluconeogenesis, and Pyruvate Metabolism	7881	GCST90200167
CLSA	Glutamine degradant levels	Lipid	Glycerolipid Metabolism	8293	GCST90199782
CLSA	Glutamine levels	Lipid	Glycerolipid Metabolism	8253	GCST90200419
CLSA	Glutamine to alanine ratio	ratio	ratio	8222	GCST90200994
CLSA	Glutamine to asparagine ratio	ratio	ratio	8251	GCST90200787
CLSA	Glutarate (C5-DC) levels	Lipid	Phospholipid Metabolism	7757	GCST90200380
CLSA	Glutarate (C5-DC) to caprylate (8:0) ratio	ratio	ratio	7685	GCST90200878
CLSA	Glutarate (C5-DC) to salicylate ratio	ratio	ratio	7684	GCST90200880
CLSA	Glutarylcarnitine (c5-dc) levels	Lipid	Phospholipid Metabolism	8238	GCST90199799
CLSA	Glycerate levels	Amino Acid	Glycine, Serine and Threonine Metabolism	8222	GCST90200290
CLSA	Glycerol 3-phosphate levels	Partially Characterized Molecules	Partially Characterized Molecules	8201	GCST90199638
CLSA	Glycerol levels	Partially Characterized Molecules	Partially Characterized Molecules	8285	GCST90200325
CLSA	Glycerol to carnitine ratio	ratio	ratio	8235	GCST90200929
CLSA	Glycerol to glycerol 3-phosphate ratio	ratio	ratio	8188	GCST90200836
CLSA	Glycerol to mannitol to sorbitol ratio	ratio	ratio	8153	GCST90200923
CLSA	Glycerol to palmitoylcarnitine (C16) ratio	ratio	ratio	8165	GCST90200932
CLSA	Glycerol to sulfate ratio	ratio	ratio	8176	GCST90200931
CLSA	Glycerophosphoethanolamine levels	Lipid	Primary Bile Acid Metabolism	8231	GCST90199808
CLSA	Glycerophosphorylcholine (GPC) levels	Lipid	Primary Bile Acid Metabolism	8212	GCST90199629
CLSA	Glycine conjugate of C10H12O2 levels	Lipid	Primary Bile Acid Metabolism	6177	GCST90200182
CLSA	Glycine conjugate of C10H14O2 (1) levels	Lipid	Primary Bile Acid Metabolism	8128	GCST90200175
CLSA	Glycine levels	Lipid	Primary Bile Acid Metabolism	8262	GCST90200707
CLSA	Glycine to alanine ratio	ratio	ratio	8167	GCST90200757
CLSA	Glycine to phosphate ratio	ratio	ratio	8271	GCST90200826
CLSA	Glycine to pyridoxal ratio	ratio	ratio	8173	GCST90200756
CLSA	Glycine to serine ratio	ratio	ratio	8206	GCST90200758
CLSA	Glyco-beta-muricholate levels	Lipid	Primary Bile Acid Metabolism	7206	GCST90200179
CLSA	Glycochenodeoxycholate 3-sulfate levels	Lipid	Secondary Bile Acid Metabolism	8123	GCST90200022
CLSA	Glycochenodeoxycholate glucuronide (1) levels	Lipid	Secondary Bile Acid Metabolism	8236	GCST90200693
CLSA	Glycochenodeoxycholate levels	Lipid	Secondary Bile Acid Metabolism	8164	GCST90200342
CLSA	Glycocholate glucuronide (1) levels	Lipid	Secondary Bile Acid Metabolism	4381	GCST90200092
CLSA	Glycocholate levels	Lipid	Secondary Bile Acid Metabolism	8247	GCST90200387
CLSA	Glycocholenate sulfate levels	Lipid	Secondary Bile Acid Metabolism	8250	GCST90199841
CLSA	Glycodeoxycholate 3-sulfate levels	Lipid	Hexosylceramides (HCER)	8066	GCST90200026
CLSA	Glycodeoxycholate levels	Lipid	Hexosylceramides (HCER)	6877	GCST90199643
CLSA	Glycohyocholate levels	Lipid	Hexosylceramides (HCER)	7095	GCST90199935
CLSA	Glycolithocholate levels	Lipid	Hexosylceramides (HCER)	7158	GCST90199689
CLSA	Glycolithocholate sulfate levels	Lipid	Hexosylceramides (HCER)	8165	GCST90199811
CLSA	Glycolithocholate to glycolithocholate sulfate ratio	ratio	ratio	7043	GCST90200793
CLSA	Glycosyl ceramide (d18:1/20:0, d16:1/22:0) levels	Lipid	Hexosylceramides (HCER)	8259	GCST90200145
CLSA	Glycosyl ceramide (d18:1/23:1, d17:1/24:1) levels	Lipid	Hexosylceramides (HCER)	5309	GCST90200119
CLSA	Glycosyl ceramide (d18:2/24:1, d18:1/24:2) levels	Lipid	Hexosylceramides (HCER)	8251	GCST90200118
CLSA	Glycosyl-N-(2-hydroxynervonoyl)-sphingosine (d18:1/24:1(2OH)) levels	Lipid	Secondary Bile Acid Metabolism	8012	GCST90200117
CLSA	Glycosyl-N-behenoyl-sphingadienine (d18:2/22:0) levels	Lipid	Secondary Bile Acid Metabolism	8232	GCST90200105
CLSA	Glycosyl-N-palmitoyl-sphingosine (d18:1/16:0) levels	Xenobiotics	Benzoate Metabolism	8245	GCST90200085
CLSA	Glycosyl-N-stearoyl-sphingosine (d18:1/18:0) levels	Amino Acid	Creatine Metabolism	8233	GCST90199846
CLSA	Glycosyl-N-tricosanoyl-sphingadienine (d18:2/23:0) levels	Cofactors and Vitamins	Ascorbate and Aldarate Metabolism	7274	GCST90200114
CLSA	Glycoursodeoxycholate levels	Lipid	Long Chain Polyunsaturated Fatty Acid (n3 and n6)	8252	GCST90199898
CLSA	Glycoursodeoxycholic acid sulfate (1) levels	Lipid	Fatty Acid, Dicarboxylate	6622	GCST90200221
CLSA	Guaiacol sulfate levels	Lipid	Long Chain Polyunsaturated Fatty Acid (n3 and n6)	8262	GCST90199940
CLSA	Guanidinoacetate levels	Lipid	Fatty Acid, Dicarboxylate	8238	GCST90200384
CLSA	Gulonate levels	Lipid	Fatty Acid, Dicarboxylate	7731	GCST90199797
CLSA	Heneicosapentaenoate (21:5n3) levels	Lipid	Fatty Acid Metabolism (Acyl Carnitine, Medium Chain)	4827	GCST90200133
CLSA	Heptenedioate (C7:1-DC) levels	Lipid	Fatty Acid Metabolism (Acyl Glutamine)	8128	GCST90200163
CLSA	Hexadecadienoate (16:2n6) levels	Lipid	Fatty Acid Metabolism (Acyl Glycine)	8274	GCST90200104
CLSA	Hexadecanedioate (C16-DC) levels	Xenobiotics	Benzoate Metabolism	8260	GCST90199807
CLSA	Hexadecenedioate (C16:1-DC) levels	Amino Acid	Histidine Metabolism	8248	GCST90200164
CLSA	Hexanoylcarnitine levels (Biocrates platform)	Xenobiotics	Food Component/Plant	8242	GCST90199668
CLSA	Hexanoylglutamine levels	Amino Acid	Urea cycle; Arginine and Proline Metabolism	8128	GCST90199833
CLSA	Hexanoylglycine levels	Amino Acid	Urea cycle; Arginine and Proline Metabolism	6015	GCST90199781
CLSA	Hippurate levels	Xenobiotics	Food Component/Plant	8260	GCST90199624
CLSA	Histidine betaine (hercynine) levels	Amino Acid	Tyrosine Metabolism	7518	GCST90199927
CLSA	Histidine levels	Amino Acid	Histidine Metabolism	8223	GCST90200377
CLSA	Histidine to alanine ratio	ratio	ratio	8233	GCST90200991
CLSA	Histidine to asparagine ratio	ratio	ratio	8225	GCST90200989
CLSA	Histidine to glutamine ratio	ratio	ratio	8223	GCST90200997
CLSA	Histidine to phosphate ratio	ratio	ratio	8294	GCST90200861
CLSA	Histidine to pyruvate ratio	ratio	ratio	8241	GCST90200802
CLSA	Histidine to trans-urocanate ratio	ratio	ratio	8109	GCST90200759
CLSA	Homoarginine levels	Xenobiotics	Drug - Topical Agents	8265	GCST90199675
CLSA	Homocitrulline levels	Amino Acid	Alanine and Aspartate Metabolism	7998	GCST90199682
CLSA	Homostachydrine levels	Lipid	Fatty Acid, Dicarboxylate	8248	GCST90199787
CLSA	Homovanillate (hva) levels	Amino Acid	Lysine Metabolism	6320	GCST90200317
CLSA	Hydantoin-5-propionate levels	Lipid	Sphingomyelins	8164	GCST90199902
CLSA	Hydroquinone sulfate levels	Lipid	Secondary Bile Acid Metabolism	7682	GCST90199801
CLSA	Hydroxyasparagine levels	Amino Acid	Methionine, Cysteine, SAM and Taurine Metabolism	8206	GCST90200168
CLSA	Hydroxy-cmpf levels	Amino Acid	Histidine Metabolism	8254	GCST90200154
CLSA	Hydroxy-N6,N6,N6-trimethyllysine levels	Amino Acid	Histidine Metabolism	8190	GCST90200240
CLSA	Hydroxypalmitoyl sphingomyelin (d18:1/16:0(OH)) levels	Xenobiotics	Chemical	8260	GCST90200243
CLSA	Hyocholate levels	Amino Acid	Tryptophan Metabolism	5782	GCST90199734
CLSA	Hypotaurine levels	Amino Acid	Tryptophan Metabolism	8212	GCST90200379
CLSA	Hypotaurine to cysteine ratio	ratio	ratio	8134	GCST90200895
CLSA	Hypotaurine to taurine ratio	ratio	ratio	8157	GCST90200892
CLSA	Imidazole lactate levels	Amino Acid	Tryptophan Metabolism	8256	GCST90199639
CLSA	Imidazole propionate levels	Amino Acid	Tryptophan Metabolism	7776	GCST90199915
CLSA	Iminodiacetate (IDA) levels	Amino Acid	Tryptophan Metabolism	8213	GCST90199670
CLSA	Indole-3-carboxylate levels	Amino Acid	Tryptophan Metabolism	4989	GCST90199877
CLSA	Indoleacetate levels	Amino Acid	Tryptophan Metabolism	8208	GCST90199683
CLSA	Indoleacetoylcarnitine levels	Xenobiotics	Food Component/Plant	7777	GCST90200203
CLSA	Indoleacetylglutamine levels	Nucleotide	Purine Metabolism, (Hypo)Xanthine/Inosine containing	6161	GCST90199817
CLSA	Indolebutyrate levels	Nucleotide	Purine Metabolism, (Hypo)Xanthine/Inosine containing	4423	GCST90199759
CLSA	Indolelactate levels	Amino Acid	Leucine, Isoleucine and Valine Metabolism	8233	GCST90199650
CLSA	Indolepropionate levels	Amino Acid	Leucine, Isoleucine and Valine Metabolism	8153	GCST90199686
CLSA	Indolin-2-one levels	Amino Acid	Leucine, Isoleucine and Valine Metabolism	7027	GCST90199944
CLSA	Inosine 5'-monophosphate (IMP) levels	Lipid	Secondary Bile Acid Metabolism	4639	GCST90200395
CLSA	Inosine 5'-monophosphate (IMP) to phosphate ratio	ratio	ratio	4605	GCST90200755
CLSA	Inosine 5'-monophosphate (IMP) to urate ratio	ratio	ratio	4598	GCST90200963
CLSA	Inosine levels	Amino Acid	Leucine, Isoleucine and Valine Metabolism	4940	GCST90200394
CLSA	Inosine to EDTA ratio	ratio	ratio	4926	GCST90200896
CLSA	Inosine to theophylline ratio	ratio	ratio	4662	GCST90200894
CLSA	Isobutyrylcarnitine (c4) levels	Amino Acid	Leucine, Isoleucine and Valine Metabolism	8243	GCST90199698
CLSA	Isobutyrylglycine levels	Amino Acid	Leucine, Isoleucine and Valine Metabolism	7465	GCST90199798
CLSA	Isoleucine levels	Amino Acid	Tryptophan Metabolism	8255	GCST90200399
CLSA	Isoleucine to phosphate ratio	ratio	ratio	8298	GCST90200868
CLSA	Isoursodeoxycholate levels	Amino Acid	Tryptophan Metabolism	8234	GCST90199892
CLSA	Isovalerate (i5:0) levels	Carbohydrate	Glycolysis, Gluconeogenesis, and Pyruvate Metabolism	7862	GCST90199662
CLSA	Isovalerylcarnitine (C5) levels	Lipid	Lactosylceramides (LCER)	8266	GCST90199747
CLSA	Isovalerylglycine levels	Lipid	Lactosylceramides (LCER)	7100	GCST90199785
CLSA	Kynurenate levels	Amino Acid	Methionine, Cysteine, SAM and Taurine Metabolism	8241	GCST90200454
CLSA	Kynurenine levels	Lipid	Medium Chain Fatty Acid	8244	GCST90199636
CLSA	Lactosyl-N-palmitoyl-sphingosine (d18:1/16:0) levels	Lipid	Fatty Acid Metabolism (Acyl Carnitine, Medium Chain)	8266	GCST90200055
CLSA	Lanthionine levels	Amino Acid	Leucine, Isoleucine and Valine Metabolism	7760	GCST90199931
CLSA	Laurate (12:0) levels	Xenobiotics	Food Component/Plant	8226	GCST90200350
CLSA	Laurylcarnitine levels	Lipid	Sphingomyelins	8241	GCST90199750
CLSA	Leucine levels	Lipid	Fatty Acid Metabolism (Acyl Carnitine, Long Chain Saturated)	8252	GCST90200389
CLSA	Leucine to N-palmitoyl-sphingosine (d18:1 to 16:0) ratio	ratio	ratio	8198	GCST90200972
CLSA	Leucine to phosphate ratio	ratio	ratio	8298	GCST90200971
CLSA	Levulinoylcarnitine levels	Lipid	Long Chain Polyunsaturated Fatty Acid (n3 and n6)	7197	GCST90200247
CLSA	Lignoceroyl sphingomyelin (d18:1/24:0) levels	Lipid	Long Chain Polyunsaturated Fatty Acid (n3 and n6)	8250	GCST90200020
CLSA	Lignoceroylcarnitine (C24) levels	Lipid	Fatty Acid Metabolism (Acyl Carnitine, Polyunsaturated)	8238	GCST90200137
CLSA	Linoleate (18:2n6) levels	Lipid	Endocannabinoid	8260	GCST90200354
CLSA	Linolenate [alpha or gamma; (18:3n3 or 6)] levels	Lipid	Diacylglycerol	8257	GCST90199748
CLSA	Linolenoylcarnitine (C18:3) levels	Lipid	Diacylglycerol	8195	GCST90200132
CLSA	Linoleoyl ethanolamide levels	Lipid	Fatty Acid Metabolism (Acyl Carnitine, Polyunsaturated)	7214	GCST90200029
CLSA	Linoleoyl-arachidonoyl-glycerol (18:2/20:4) [1] levels	Lipid	Fatty Acid Metabolism (Acyl Choline)	7731	GCST90200103
CLSA	Linoleoyl-arachidonoyl-glycerol (18:2/20:4) [2] levels	Lipid	Secondary Bile Acid Metabolism	7744	GCST90200109
CLSA	Linoleoylcholine levels	Amino Acid	Lysine Metabolism	8193	GCST90200130
CLSA	Lithocholate sulfate (1) levels	Energy	TCA Cycle	7891	GCST90200231
CLSA	Lysine levels	Lipid	Fatty Acid, Dicarboxylate	8250	GCST90200402
CLSA	Malate levels	Lipid	Fatty Acid Synthesis	8187	GCST90200398
CLSA	Maleate levels	Carbohydrate	Glycogen Metabolism	8171	GCST90199661
CLSA	Malonylcarnitine levels	Carbohydrate	Glycogen Metabolism	5822	GCST90199776
CLSA	Maltose levels in coronary artery disease	Carbohydrate	Fructose, Mannose and Galactose Metabolism	6351	GCST90200447
CLSA	Maltose to sucrose ratio	ratio	ratio	5984	GCST90201002
CLSA	Maltotriose levels	Xenobiotics	Food Component/Plant	4641	GCST90199623
CLSA	Mannitol/sorbitol levels	Carbohydrate	Fructose, Mannose and Galactose Metabolism	8211	GCST90199818
CLSA	Mannonate levels	Lipid	Long Chain Saturated Fatty Acid	8166	GCST90199932
CLSA	Mannose levels	Lipid	Fatty Acid Metabolism (Acyl Carnitine, Long Chain Saturated)	8212	GCST90200435
CLSA	Mannose to fructose ratio	ratio	ratio	8202	GCST90200951
CLSA	Mannose to glycerol ratio	ratio	ratio	8168	GCST90200920
CLSA	Mannose to mannitol to sorbitol ratio	ratio	ratio	8208	GCST90200921
CLSA	Mannose to N-acetylglucosamine to N-acetylgalactosamine ratio	ratio	ratio	7907	GCST90200884
CLSA	Mannose to S-methylcysteine ratio	ratio	ratio	8182	GCST90200783
CLSA	Mannose to trans-4-hydroxyproline ratio	ratio	ratio	8194	GCST90200782
CLSA	Margarate (17:0) levels	Partially Characterized Molecules	Partially Characterized Molecules	8279	GCST90200459
CLSA	Margaroylcarnitine (C17) levels	Amino Acid	Methionine, Cysteine, SAM and Taurine Metabolism	8112	GCST90199929
CLSA	Metabolonic lactone sulfate levels	Amino Acid	Methionine, Cysteine, SAM and Taurine Metabolism	8203	GCST90200257
CLSA	Methionine levels	Amino Acid	Methionine, Cysteine, SAM and Taurine Metabolism	8222	GCST90200391
CLSA	Methionine sulfone levels	Xenobiotics	Food Component/Plant	8254	GCST90199961
CLSA	Methionine sulfoxide levels	Xenobiotics	Food Component/Plant	8243	GCST90199625
CLSA	Methionine to methionine sulfoxide ratio	ratio	ratio	8214	GCST90200760
CLSA	Methionine to phosphate ratio	ratio	ratio	8291	GCST90200864
CLSA	Methyl glucopyranoside (alpha + beta) levels	Xenobiotics	Food Component/Plant	7973	GCST90199973
CLSA	Methyl indole-3-acetate levels	Xenobiotics	Benzoate Metabolism	7032	GCST90200296
CLSA	Methyl vanillate sulfate levels	Amino Acid	Leucine, Isoleucine and Valine Metabolism	4303	GCST90200207
CLSA	Methyl-4-hydroxybenzoate sulfate levels	Amino Acid	Leucine, Isoleucine and Valine Metabolism	8285	GCST90199985
CLSA	Methylsuccinate levels	Lipid	Inositol Metabolism	7965	GCST90200352
CLSA	Methylsuccinoylcarnitine levels	Lipid	Long Chain Saturated Fatty Acid	8004	GCST90200089
CLSA	Myo-inositol levels	Lipid	Long Chain Monounsaturated Fatty Acid	8193	GCST90200401
CLSA	Myristate (14:0) levels	Lipid	Fatty Acid Metabolism (Acyl Carnitine, Monounsaturated)	8282	GCST90200414
CLSA	Myristoleate (14:1n5) levels	Lipid	Dihydrosphingomyelins	8255	GCST90199715
CLSA	Myristoyl dihydrosphingomyelin (d18:0/14:0) levels	Lipid	Fatty Acid Metabolism (Acyl Carnitine, Long Chain Saturated)	8254	GCST90200049
CLSA	N,N,N-trimethyl-5-aminovalerate levels	Amino Acid	Lysine Metabolism	8214	GCST90200147
CLSA	N,n,n-trimethyl-alanylproline betaine (tmap) levels	Amino Acid	Urea cycle; Arginine and Proline Metabolism	8220	GCST90200181
CLSA	N,N-dimethylalanine levels	Amino Acid	Alanine and Aspartate Metabolism	8219	GCST90200192
CLSA	N1-methyladenosine levels	Cofactors and Vitamins	Nicotinate and Nicotinamide Metabolism	8247	GCST90200313
CLSA	N1-methylinosine levels	Nucleotide	Purine Metabolism, Adenine containing	8147	GCST90199761
CLSA	N2,n2-dimethylguanosine levels	Nucleotide	Purine Metabolism, (Hypo)Xanthine/Inosine containing	8210	GCST90199764
CLSA	N2,N5-diacetylornithine levels	Nucleotide	Purine Metabolism, Guanine containing	7596	GCST90199954
CLSA	N2-acetyl,N6,N6-dimethyllysine levels	Amino Acid	Urea cycle; Arginine and Proline Metabolism	7891	GCST90200697
CLSA	N2-acetyl,N6-methyllysine levels	Amino Acid	Lysine Metabolism	8069	GCST90200698
CLSA	N4-acetylcytidine levels	Amino Acid	Lysine Metabolism	7425	GCST90199758
CLSA	N6,n6,n6-trimethyllysine levels	Nucleotide	Pyrimidine Metabolism, Cytidine containing	8180	GCST90200344
CLSA	N6,N6-dimethyllysine levels	Amino Acid	Lysine Metabolism	8265	GCST90200696
CLSA	N6-acetyllysine levels	Amino Acid	Lysine Metabolism	8242	GCST90199826
CLSA	N6-carbamoylthreonyladenosine levels	Amino Acid	Lysine Metabolism	8176	GCST90199762
CLSA	N6-methyllysine levels	Nucleotide	Purine Metabolism, Adenine containing	8299	GCST90200689
CLSA	N-acetyl leucine levels	Amino Acid	Lysine Metabolism	7646	GCST90200204
CLSA	N-acetyl-1-methylhistidine levels	Amino Acid	Histidine Metabolism	7588	GCST90200690
CLSA	N-acetyl-2-aminoadipate levels	Amino Acid	Lysine Metabolism	7606	GCST90200268
CLSA	N-acetyl-2-aminooctanoate levels	Lipid	Fatty Acid, Amino	8253	GCST90200183
CLSA	N-acetyl-3-methylhistidine levels	Amino Acid	Histidine Metabolism	7018	GCST90199868
CLSA	N-acetylalliin levels	Amino Acid	Alanine and Aspartate Metabolism	5432	GCST90199951
CLSA	N-acetylarginine levels	Xenobiotics	Food Component/Plant	8271	GCST90200679
CLSA	N-acetylasparagine levels	Amino Acid	Urea cycle; Arginine and Proline Metabolism	7935	GCST90200678
CLSA	N-acetylaspartate (naa) levels	Amino Acid	Alanine and Aspartate Metabolism	8148	GCST90199665
CLSA	N-acetyl-aspartyl-glutamate (naag) levels	Amino Acid	Alanine and Aspartate Metabolism	7705	GCST90200684
CLSA	N-acetyl-beta-alanine levels	Amino Acid	Glutamate Metabolism	8231	GCST90199866
CLSA	N-acetylcarnosine levels	Nucleotide	Pyrimidine Metabolism, Uracil containing	8233	GCST90199926
CLSA	N-acetylcitrulline levels	Amino Acid	Histidine Metabolism	7324	GCST90200683
CLSA	N-acetylglucosamine/n-acetylgalactosamine levels	Amino Acid	Urea cycle; Arginine and Proline Metabolism	7940	GCST90200021
CLSA	N-acetylglucosaminylasparagine levels	Carbohydrate	Aminosugar Metabolism	8144	GCST90200316
CLSA	N-acetylglutamate levels	Carbohydrate	Aminosugar Metabolism	7802	GCST90199637
CLSA	N-acetylglycine levels	Amino Acid	Glutamate Metabolism	8250	GCST90199688
CLSA	N-acetylhistidine levels	Amino Acid	Glutamate Metabolism	7054	GCST90199735
CLSA	N-acetylisoleucine levels	Amino Acid	Glycine, Serine and Threonine Metabolism	7223	GCST90199724
CLSA	N-acetyl-isoputreanine levels	Amino Acid	Histidine Metabolism	8236	GCST90200195
CLSA	N-acetylkynurenine (2) levels	Amino Acid	Leucine, Isoleucine and Valine Metabolism	6193	GCST90200015
CLSA	N-acetyl-L-alanine levels	Amino Acid	Polyamine Metabolism	8220	GCST90200303
CLSA	N-acetylleucine levels	Amino Acid	Tryptophan Metabolism	7905	GCST90200288
CLSA	N-acetyl-L-glutamine levels	Amino Acid	Leucine, Isoleucine and Valine Metabolism	8181	GCST90200676
CLSA	N-acetylmethionine levels	Amino Acid	Methionine, Cysteine, SAM and Taurine Metabolism	7993	GCST90200289
CLSA	N-acetylneuraminate levels	Carbohydrate	Aminosugar Metabolism	8200	GCST90200314
CLSA	N-acetylneuraminate to N-acetylglucosamine to N-acetylgalactosamine ratio	ratio	ratio	7988	GCST90200957
CLSA	N-acetylphenylalanine levels	Amino Acid	Phenylalanine Metabolism	8228	GCST90200677
CLSA	N-acetylproline levels	Amino Acid	Urea cycle; Arginine and Proline Metabolism	7100	GCST90199737
CLSA	N-acetylputrescine levels	Amino Acid	Polyamine Metabolism	8243	GCST90200351
CLSA	N-acetylputrescine to (N(1) + N(8))-acetylspermidine ratio	ratio	ratio	8144	GCST90200726
CLSA	N-acetylserine levels	Amino Acid	Glycine, Serine and Threonine Metabolism	8217	GCST90199828
CLSA	N-acetyltaurine levels	Amino Acid	Methionine, Cysteine, SAM and Taurine Metabolism	8160	GCST90199967
CLSA	N-acetylthreonine levels	Amino Acid	Glycine, Serine and Threonine Metabolism	8223	GCST90199726
CLSA	N-acetyltyrosine levels	Amino Acid	Tyrosine Metabolism	7841	GCST90200675
CLSA	N-acetylvaline levels	Amino Acid	Leucine, Isoleucine and Valine Metabolism	8218	GCST90200287
CLSA	N-alpha-acetylornithine levels	Amino Acid	Urea cycle; Arginine and Proline Metabolism	5606	GCST90199627
CLSA	N-carbamoylalanine levels	Amino Acid	Alanine and Aspartate Metabolism	7315	GCST90200004
CLSA	N-delta-acetylornithine levels	Amino Acid	Urea cycle; Arginine and Proline Metabolism	8259	GCST90200691
CLSA	Nervonoylcarnitine (C24:1) levels	Lipid	Fatty Acid Metabolism (Acyl Carnitine, Monounsaturated)	7880	GCST90200143
CLSA	N-formylanthranilic acid levels	Amino Acid	Tryptophan Metabolism	7534	GCST90199960
CLSA	N-formylmethionine levels	Amino Acid	Methionine, Cysteine, SAM and Taurine Metabolism	8235	GCST90200343
CLSA	N-formylphenylalanine levels	Amino Acid	Tyrosine Metabolism	7229	GCST90199980
CLSA	Nicotinamide levels	Cofactors and Vitamins	Nicotinate and Nicotinamide Metabolism	8110	GCST90200400
CLSA	Nisinate (24:6n3) levels	Lipid	Long Chain Polyunsaturated Fatty Acid (n3 and n6)	4765	GCST90200122
CLSA	N-lactoyl isoleucine levels	Amino Acid	Leucine, Isoleucine and Valine Metabolism	7526	GCST90200197
CLSA	N-lactoyl phenylalanine levels	Amino Acid	Leucine, Isoleucine and Valine Metabolism	8223	GCST90200194
CLSA	N-lactoyl tyrosine levels	Amino Acid	Phenylalanine Metabolism	6389	GCST90200191
CLSA	N-lactoyl valine levels	Amino Acid	Tyrosine Metabolism	8133	GCST90200200
CLSA	N-methyl-2-pyridone-5-carboxamide levels	Amino Acid	Leucine, Isoleucine and Valine Metabolism	8177	GCST90199778
CLSA	N-methylhydroxyproline levels	Amino Acid	Urea cycle; Arginine and Proline Metabolism	6902	GCST90200177
CLSA	N-methylproline levels	Amino Acid	Urea cycle; Arginine and Proline Metabolism	8299	GCST90199836
CLSA	N-methyltaurine levels	Amino Acid	Methionine, Cysteine, SAM and Taurine Metabolism	5440	GCST90199924
CLSA	N-oleoylserine levels	Lipid	Endocannabinoid	7591	GCST90200099
CLSA	N-oleoyltaurine levels	Lipid	Endocannabinoid	7375	GCST90199912
CLSA	Nonadecanoate (19:0) levels	Lipid	Long Chain Saturated Fatty Acid	8231	GCST90200451
CLSA	Nonanoylcarnitine (C9) levels	Lipid	Fatty Acid Metabolism (Acyl Carnitine, Medium Chain)	7669	GCST90200031
CLSA	N-palmitoylglycine levels	Lipid	Fatty Acid Metabolism (Acyl Glycine)	8236	GCST90199923
CLSA	N-palmitoyl-heptadecasphingosine (d17:1/16:0) levels	Lipid	Ceramides	7141	GCST90200115
CLSA	N-palmitoyl-sphingadienine (d18:2/16:0) levels	Lipid	Ceramides	7805	GCST90200108
CLSA	N-palmitoyl-sphinganine (d18:0/16:0) levels	Lipid	Dihydroceramides	8208	GCST90200064
CLSA	N-palmitoyl-sphingosine (d18:1 to 16:0) to N-palmitoyl-sphinganine (d18:0 to 16:0) ratio	ratio	ratio	8155	GCST90200918
CLSA	N-palmitoyl-sphingosine (d18:1 to 16:0) to N-stearoyl-sphingosine (d18:1 to 18:0) ratio	ratio	ratio	8191	GCST90200928
CLSA	N-stearoyl-sphingadienine (d18:2/18:0) levels	Lipid	Ceramides	7229	GCST90200111
CLSA	N-stearoyl-sphinganine (d18:0/18:0) levels	Lipid	Ceramides	6737	GCST90200448
CLSA	N-stearoyl-sphingosine (d18:1 to 18:0) to N-palmitoyl-sphinganine (d18:0 to 16:0) ratio	ratio	ratio	8159	GCST90200926
CLSA	N-stearoyl-sphingosine (d18:1/18:0) levels	Lipid	Dihydroceramides	8254	GCST90200341
CLSA	N-succinyl-phenylalanine levels	Lipid	Ceramides	6199	GCST90200262
CLSA	O-cresol sulfate levels	Amino Acid	Phenylalanine Metabolism	7315	GCST90199823
CLSA	Octadecadienedioate (C18:2-DC) levels	Xenobiotics	Benzoate Metabolism	8231	GCST90200170
CLSA	Octadecanedioate levels	Lipid	Fatty Acid, Dicarboxylate	8223	GCST90199805
CLSA	Octadecanedioylcarnitine (C18-DC) levels	Lipid	Fatty Acid, Dicarboxylate	8049	GCST90199992
CLSA	Octadecenedioate (C18:1-DC) levels	Lipid	Fatty Acid Metabolism (Acyl Carnitine, Dicarboxylate)	8267	GCST90200165
CLSA	Octadecenedioylcarnitine (C18:1-DC) levels	Lipid	Fatty Acid, Dicarboxylate	8245	GCST90199970
CLSA	Octanoylcarnitine (c8) levels	Lipid	Fatty Acid Metabolism (Acyl Carnitine, Dicarboxylate)	8226	GCST90199720
CLSA	Oleate/vaccenate (18:1) levels	Lipid	Fatty Acid Metabolism (Acyl Carnitine, Medium Chain)	8230	GCST90200042
CLSA	Oleoyl ethanolamide levels	Lipid	Long Chain Monounsaturated Fatty Acid	8243	GCST90200299
CLSA	Oleoylcarnitine levels	Lipid	Endocannabinoid	8260	GCST90199774
CLSA	Oleoylcholine levels	Lipid	Fatty Acid Metabolism (Acyl Carnitine, Monounsaturated)	8120	GCST90200084
CLSA	Oleoyl-linoleoyl-glycerol (18:1 to 18:2) [2] to linoleoyl-arachidonoyl-glycerol (18:2 to 20:4) [1] ratio	ratio	ratio	7620	GCST90200794
CLSA	Oleoyl-linoleoyl-glycerol (18:1 to 18:2) [2] to linoleoyl-arachidonoyl-glycerol (18:2 to 20:4) [2] ratio	ratio	ratio	7615	GCST90200795
CLSA	Oleoyl-linoleoyl-glycerol (18:1/18:2) [2] levels	Lipid	Fatty Acid Metabolism (Acyl Choline)	8069	GCST90199914
CLSA	Ornithine levels	Lipid	Diacylglycerol	8255	GCST90200404
CLSA	Ornithine to glutamate ratio	ratio	ratio	8202	GCST90200813
CLSA	Ornithine to phosphate ratio	ratio	ratio	8295	GCST90200901
CLSA	Orotate levels	Amino Acid	Urea cycle; Arginine and Proline Metabolism	8128	GCST90200392
CLSA	Orotidine levels	Nucleotide	Pyrimidine Metabolism, Orotate containing	8017	GCST90200681
CLSA	O-sulfo-l-tyrosine levels	Nucleotide	Pyrimidine Metabolism, Orotate containing	8229	GCST90199959
CLSA	Oxalate (ethanedioate) levels	Xenobiotics	Chemical	8181	GCST90199672
CLSA	Palmitate (16:0) levels	Cofactors and Vitamins	Ascorbate and Aldarate Metabolism	8269	GCST90200397
CLSA	Palmitate (16:0) to myristate (14:0) ratio	ratio	ratio	8215	GCST90200762
CLSA	Palmitoleate (16:1n7) levels	Lipid	Long Chain Saturated Fatty Acid	8290	GCST90200388
CLSA	Palmitoleoylcarnitine (C16:1) levels	Lipid	Long Chain Monounsaturated Fatty Acid	8263	GCST90200110
CLSA	Palmitoyl dihydrosphingomyelin (d18:0/16:0) levels	Lipid	Fatty Acid Metabolism (Acyl Carnitine, Monounsaturated)	8269	GCST90200035
CLSA	Palmitoyl sphingomyelin (d18:1/16:0) levels	Lipid	Dihydrosphingomyelins	8269	GCST90199876
CLSA	Palmitoylcarnitine levels (Metabolon platform)	Lipid	Sphingomyelins	8256	GCST90199666
CLSA	Palmitoylcholine levels	Lipid	Fatty Acid Metabolism (Acyl Carnitine, Long Chain Saturated)	8209	GCST90200071
CLSA	Palmitoyl-sphingosine-phosphoethanolamine (d18:1/16:0) levels	Lipid	Fatty Acid Metabolism (Acyl Choline)	8140	GCST90200237
CLSA	Pantoate levels	Lipid	Ceramide PEs	7662	GCST90199904
CLSA	Pantothenate levels	Cofactors and Vitamins	Pantothenate and CoA Metabolism	8194	GCST90200279
CLSA	Paraxanthine levels in elite athletes	Cofactors and Vitamins	Pantothenate and CoA Metabolism	7840	GCST90199654
CLSA	Paraxanthine to 5-acetylamino-6-formylamino-3-methyluracil ratio	ratio	ratio	7388	GCST90201020
CLSA	Paraxanthine to linoleate (18:2n6) ratio	ratio	ratio	7785	GCST90200982
CLSA	P-cresol glucuronide levels	Xenobiotics	Xanthine Metabolism	7969	GCST90200003
CLSA	P-cresol sulfate levels	Amino Acid	Tyrosine Metabolism	8183	GCST90199740
CLSA	Pentadecanoate (15:0) levels	Xenobiotics	Benzoate Metabolism	8273	GCST90200457
CLSA	Pentose acid levels	Lipid	Long Chain Saturated Fatty Acid	8235	GCST90200259
CLSA	Perfluorooctanesulfonate (PFOS) levels	Partially Characterized Molecules	Partially Characterized Molecules	8218	GCST90200100
CLSA	Perfluorooctanoate (PFOA) levels	Xenobiotics	Chemical	8199	GCST90200171
CLSA	Phenol glucuronide levels	Xenobiotics	Chemical	4466	GCST90200025
CLSA	Phenol sulfate levels	Amino Acid	Tyrosine Metabolism	8249	GCST90199773
CLSA	Phenylacetate levels	Amino Acid	Tyrosine Metabolism	7059	GCST90199630
CLSA	Phenylacetylcarnitine levels	Amino Acid	Phenylalanine Metabolism	8127	GCST90199993
CLSA	Phenylacetylglutamate levels	Peptide	Acetylated Peptides	6227	GCST90200069
CLSA	Phenylacetylglutamine levels	Peptide	Acetylated Peptides	8251	GCST90199768
CLSA	Phenylalanine levels	Peptide	Acetylated Peptides	8228	GCST90200396
CLSA	Phenylalanine to phosphate ratio	ratio	ratio	8294	GCST90200846
CLSA	Phenylalanine to tyrosine ratio	ratio	ratio	8205	GCST90200770
CLSA	Phenyllactate (PLA) levels in elite athletes	Amino Acid	Phenylalanine Metabolism	8235	GCST90199664
CLSA	Phenylpyruvate levels	Amino Acid	Phenylalanine Metabolism	8241	GCST90200365
CLSA	Phenylpyruvate to 4-hydroxyphenylpyruvate ratio	ratio	ratio	7829	GCST90200886
CLSA	Phenylpyruvate to citrate ratio	ratio	ratio	8177	GCST90200885
CLSA	Phosphate levels (UKB data field 30810)	Amino Acid	Phenylalanine Metabolism	8247	GCST90200393
CLSA	Phosphate to 2'-deoxyuridine ratio	ratio	ratio	7846	GCST90200768
CLSA	Phosphate to 5-oxoproline ratio	ratio	ratio	8217	GCST90200968
CLSA	Phosphate to acetoacetate ratio	ratio	ratio	6791	GCST90200883
CLSA	Phosphate to alanine ratio	ratio	ratio	8230	GCST90200765
CLSA	phosphate to asparagine ratio	ratio	ratio	8249	GCST90200866
CLSA	Phosphate to citrate ratio	ratio	ratio	8238	GCST90200772
CLSA	Phosphate to cysteine ratio	ratio	ratio	8195	GCST90200872
CLSA	Phosphate to EDTA ratio	ratio	ratio	8225	GCST90200943
CLSA	Phosphate to fructose ratio	ratio	ratio	8209	GCST90200771
CLSA	Phosphate to glucose ratio	ratio	ratio	8232	GCST90200767
CLSA	Phosphate to glutamate ratio	ratio	ratio	8211	GCST90200838
CLSA	Phosphate to glutamine ratio	ratio	ratio	8258	GCST90200856
CLSA	Phosphate to glycerol ratio	ratio	ratio	8179	GCST90200903
CLSA	Phosphate to linoleoyl-arachidonoyl-glycerol (18:2 to 20:4) [1] ratio	ratio	ratio	7623	GCST90200904
CLSA	Phosphate to linoleoyl-arachidonoyl-glycerol (18:2 to 20:4) [2] ratio	ratio	ratio	7649	GCST90200902
CLSA	Phosphate to mannose ratio	ratio	ratio	8206	GCST90200769
CLSA	Phosphate to N-acetylneuraminate ratio	ratio	ratio	8256	GCST90200763
CLSA	Phosphate to N-palmitoyl-sphingosine (d18:1 to 16:0) ratio	ratio	ratio	8223	GCST90200827
CLSA	Phosphate to oleoyl-linoleoyl-glycerol (18:1 to 18:2) [2] ratio	ratio	ratio	7992	GCST90200900
CLSA	Phosphate to phosphoethanolamine ratio	ratio	ratio	8205	GCST90200766
CLSA	Phosphate to proline ratio	ratio	ratio	8241	GCST90200974
CLSA	Phosphate to serine ratio	ratio	ratio	8226	GCST90200863
CLSA	Phosphate to sulfate ratio	ratio	ratio	8211	GCST90200825
CLSA	Phosphate to threonine ratio	ratio	ratio	8226	GCST90200855
CLSA	Phosphate to tryptophan ratio	ratio	ratio	8206	GCST90200847
CLSA	Phosphate to tyrosine ratio	ratio	ratio	8226	GCST90200858
CLSA	Phosphate to urate ratio	ratio	ratio	8204	GCST90200967
CLSA	Phosphate to uridine ratio	ratio	ratio	8186	GCST90200764
CLSA	Phosphate to valine ratio	ratio	ratio	8277	GCST90200822
CLSA	Phosphocholine levels	Energy	Oxidative Phosphorylation	8245	GCST90200363
CLSA	Phosphoethanolamine levels	Lipid	Phospholipid Metabolism	8253	GCST90200281
CLSA	Phosphoethanolamine to choline ratio	ratio	ratio	8204	GCST90200980
CLSA	Phytanate levels	Xenobiotics	Food Component/Plant	8223	GCST90200410
CLSA	Picolinate levels	Amino Acid	Tryptophan Metabolism	7051	GCST90200282
CLSA	Picolinoylglycine levels	Lipid	Fatty Acid Metabolism (Acyl Glycine)	7862	GCST90200234
CLSA	Pimeloylcarnitine/3-methyladipoylcarnitine (C7-DC) levels	Lipid	Fatty Acid Metabolism (Acyl Carnitine, Dicarboxylate)	7837	GCST90200101
CLSA	Pipecolate levels	Amino Acid	Lysine Metabolism	8161	GCST90200294
CLSA	Piperine levels	Xenobiotics	Food Component/Plant	8155	GCST90199729
CLSA	Plasma free asparagine levels	Lipid	Progestin Steroids	8245	GCST90200452
CLSA	Plasma free proline levels	Lipid	Pregnenolone Steroids	8257	GCST90200411
CLSA	Plasma lactate levels	Lipid	Pregnenolone Steroids	8217	GCST90200408
CLSA	Pregnanediol-3-glucuronide levels	Lipid	Pregnenolone Steroids	7905	GCST90199917
CLSA	Pregnenediol disulfate (C21H34O8S2) levels	Lipid	Pregnenolone Steroids	8245	GCST90199840
CLSA	Pregnenediol sulfate (C21H34O5S) levels	Lipid	Pregnenolone Steroids	8260	GCST90199861
CLSA	Pregnenetriol disulfate levels	Lipid	Fatty Acid, Branched	8228	GCST90200238
CLSA	Pregnenetriol sulfate levels	Amino Acid	Urea cycle; Arginine and Proline Metabolism	8233	GCST90200241
CLSA	Pregnenolone sulfate levels	Amino Acid	Urea cycle; Arginine and Proline Metabolism	7772	GCST90199873
CLSA	Pristanate levels	Peptide	Dipeptide	6497	GCST90200409
CLSA	Pro-hydroxy-pro levels	Lipid	Fatty Acid Metabolism (also BCAA Metabolism)	8208	GCST90199707
CLSA	Proline to glutamate ratio	ratio	ratio	8185	GCST90200973
CLSA	Proline to trans-4-hydroxyproline ratio	ratio	ratio	8194	GCST90200939
CLSA	Prolylglycine levels	Lipid	Fatty Acid Metabolism (also BCAA Metabolism)	7907	GCST90199922
CLSA	Propionylcarnitine (c3) levels	Xenobiotics	Benzoate Metabolism	8273	GCST90199708
CLSA	Propionylglycine levels	Nucleotide	Pyrimidine Metabolism, Uracil containing	7311	GCST90199705
CLSA	Propyl 4-hydroxybenzoate sulfate levels	Cofactors and Vitamins	Vitamin B6 Metabolism	7855	GCST90199998
CLSA	Pseudouridine levels	Cofactors and Vitamins	Vitamin B6 Metabolism	8213	GCST90200443
CLSA	Pyridoxal levels	Xenobiotics	Food Component/Plant	8021	GCST90200418
CLSA	Pyridoxate levels	Carbohydrate	Glycolysis, Gluconeogenesis, and Pyruvate Metabolism	8089	GCST90199701
CLSA	Pyrraline levels	Xenobiotics	Food Component/Plant	7920	GCST90199825
CLSA	Pyruvate levels	Cofactors and Vitamins	Nicotinate and Nicotinamide Metabolism	8259	GCST90200430
CLSA	Pyruvate to 3-methyl-2-oxobutyrate ratio	ratio	ratio	8193	GCST90200778
CLSA	Pyruvate to N-acetylneuraminate ratio	ratio	ratio	8194	GCST90200779
CLSA	Quinate levels	Cofactors and Vitamins	Vitamin A Metabolism	8200	GCST90199645
CLSA	Quinolinate levels	Carbohydrate	Pentose Metabolism	8203	GCST90200348
CLSA	Retinol (Vitamin A) levels	Amino Acid	Glutamate Metabolism	8247	GCST90200405
CLSA	Retinol (Vitamin A) to linoleoyl-arachidonoyl-glycerol (18:2 to 20:4) [1] ratio	ratio	ratio	7617	GCST90200907
CLSA	Retinol (Vitamin A) to linoleoyl-arachidonoyl-glycerol (18:2 to 20:4) [2] ratio	ratio	ratio	7668	GCST90200908
CLSA	Retinol (Vitamin A) to oleoyl-linoleoyl-glycerol (18:1 to 18:2) [2] ratio	ratio	ratio	7981	GCST90200910
CLSA	Ribitol levels	Amino Acid	Methionine, Cysteine, SAM and Taurine Metabolism	8128	GCST90199642
CLSA	S-1-pyrroline-5-carboxylate levels	Xenobiotics	Drug - Topical Agents	8232	GCST90200381
CLSA	S-adenosylhomocysteine (SAH) levels	Xenobiotics	Drug - Analgesics, Anesthetics	6142	GCST90200345
CLSA	S-adenosylhomocysteine (SAH) to 5-methyluridine (ribothymidine) ratio	ratio	ratio	6078	GCST90200723
CLSA	S-adenosylhomocysteine (SAH) to leucine ratio	ratio	ratio	6122	GCST90200722
CLSA	Salicylate levels	Xenobiotics	Food Component/Plant	8191	GCST90200421
CLSA	Salicylate to caprylate (8:0) ratio	ratio	ratio	8068	GCST90200891
CLSA	Salicylate to citrate ratio	ratio	ratio	8147	GCST90200998
CLSA	Salicylate to oxalate (ethanedioate) ratio	ratio	ratio	8107	GCST90200993
CLSA	Salicylate to taurocholate ratio	ratio	ratio	7614	GCST90200995
CLSA	Salicyluric glucuronide levels	Amino Acid	Glycine, Serine and Threonine Metabolism	5190	GCST90199739
CLSA	S-allylcysteine levels	Amino Acid	Methionine, Cysteine, SAM and Taurine Metabolism	6857	GCST90199948
CLSA	Sarcosine levels	Lipid	Fatty Acid, Dicarboxylate	8223	GCST90200291
CLSA	S-carboxyethylcysteine levels	Amino Acid	Glycine, Serine and Threonine Metabolism	8010	GCST90200261
CLSA	Sebacate (C10-DC) levels	Amino Acid	Tryptophan Metabolism	7926	GCST90199718
CLSA	Serine levels	Amino Acid	Methionine, Cysteine, SAM and Taurine Metabolism	8271	GCST90200415
CLSA	Serine to alpha-ketobutyrate ratio	ratio	ratio	8100	GCST90201001
CLSA	Serine to alpha-tocopherol ratio	ratio	ratio	8197	GCST90200773
CLSA	Serine to pyruvate ratio	ratio	ratio	8235	GCST90200775
CLSA	Serine to threonine ratio	ratio	ratio	8237	GCST90201000
CLSA	Serotonin levels	Amino Acid	Methionine, Cysteine, SAM and Taurine Metabolism	7498	GCST90200422
CLSA	S-methylcysteine levels	Amino Acid	Methionine, Cysteine, SAM and Taurine Metabolism	8239	GCST90199891
CLSA	S-methylcysteine sulfoxide levels	Amino Acid	Polyamine Metabolism	8255	GCST90199907
CLSA	S-methylmethionine levels	Lipid	Sphingolipid Synthesis	6674	GCST90199874
CLSA	Spermidine levels	Lipid	Sphingolipid Synthesis	7348	GCST90200423
CLSA	Spermidine to (N(1) + N(8))-acetylspermidine ratio	ratio	ratio	7287	GCST90200796
CLSA	Spermidine to 5-methylthioadenosine (MTA) ratio	ratio	ratio	7320	GCST90200712
CLSA	Spermidine to adenosine 5'-diphosphate (ADP) ratio	ratio	ratio	4195	GCST90200799
CLSA	Spermidine to carnitine ratio	ratio	ratio	7338	GCST90200805
CLSA	Spermidine to choline ratio	ratio	ratio	7295	GCST90200808
CLSA	Spermidine to ergothioneine ratio	ratio	ratio	7291	GCST90200806
CLSA	Spermidine to histidine ratio	ratio	ratio	7297	GCST90200800
CLSA	Spermidine to N-acetylputrescine ratio	ratio	ratio	7299	GCST90200797
CLSA	Spermidine to ornithine ratio	ratio	ratio	7309	GCST90200713
CLSA	Spermidine to phosphate ratio	ratio	ratio	7382	GCST90200803
CLSA	Spermidine to pyruvate ratio	ratio	ratio	7296	GCST90200804
CLSA	Spermidine to taurocholate ratio	ratio	ratio	6777	GCST90200809
CLSA	Sphingadienine levels	Lipid	Sphingolipid Synthesis	4533	GCST90200120
CLSA	Sphinganine levels	Lipid	Sphingomyelins	7429	GCST90200374
CLSA	Sphinganine-1-phosphate levels	Lipid	Sphingomyelins	8126	GCST90199845
CLSA	Sphingomyelin (d17:1/14:0, d16:1/15:0) levels	Lipid	Sphingomyelins	8267	GCST90200169
CLSA	Sphingomyelin (d17:1/16:0, d18:1/15:0, d16:1/17:0) levels	Lipid	Dihydrosphingomyelins	8261	GCST90200017
CLSA	Sphingomyelin (d17:2/16:0, d18:2/15:0) levels	Lipid	Dihydrosphingomyelins	8264	GCST90200125
CLSA	Sphingomyelin (d18:0/18:0, d19:0/17:0) levels	Lipid	Sphingomyelins	8274	GCST90200056
CLSA	Sphingomyelin (d18:0/20:0, d16:0/22:0) levels	Lipid	Sphingomyelins	8277	GCST90200123
CLSA	Sphingomyelin (d18:1/14:0, d16:1/16:0) levels	Lipid	Sphingomyelins	8254	GCST90199945
CLSA	Sphingomyelin (d18:1/17:0, d17:1/18:0, d19:1/16:0) levels	Lipid	Sphingomyelins	8252	GCST90200047
CLSA	Sphingomyelin (d18:1/18:1, d18:2/18:0) levels	Lipid	Sphingomyelins	8267	GCST90199878
CLSA	Sphingomyelin (d18:1/19:0, d19:1/18:0) levels	Lipid	Sphingomyelins	8256	GCST90200131
CLSA	Sphingomyelin (d18:1/20:0, d16:1/22:0) levels	Lipid	Sphingomyelins	8257	GCST90200001
CLSA	Sphingomyelin (d18:1/20:1, d18:2/20:0) levels	Lipid	Sphingomyelins	8255	GCST90199996
CLSA	Sphingomyelin (d18:1/20:2, d18:2/20:1, d16:1/22:2) levels	Lipid	Sphingomyelins	8124	GCST90199995
CLSA	Sphingomyelin (d18:1/21:0, d17:1/22:0, d16:1/23:0) levels	Lipid	Sphingomyelins	8242	GCST90200053
CLSA	Sphingomyelin (d18:1/22:1, d18:2/22:0, d16:1/24:1) levels	Lipid	Sphingomyelins	8246	GCST90200010
CLSA	Sphingomyelin (d18:1/22:2, d18:2/22:1, d16:1/24:2) levels	Lipid	Sphingomyelins	8267	GCST90200013
CLSA	Sphingomyelin (d18:1/24:1, d18:2/24:0) levels	Lipid	Sphingomyelins	8267	GCST90199972
CLSA	Sphingomyelin (d18:1/25:0, d19:0/24:1, d20:1/23:0, d19:1/24:0) levels	Lipid	Sphingomyelins	8126	GCST90200134
CLSA	Sphingomyelin (d18:2/14:0, d18:1/14:1) levels	Lipid	Sphingomyelins	8278	GCST90199975
CLSA	Sphingomyelin (d18:2/16:0, d18:1/16:1) levels	Lipid	Sphingomyelins	8272	GCST90199947
CLSA	Sphingomyelin (d18:2/18:1) levels	Lipid	Sphingomyelins	8253	GCST90200128
CLSA	Sphingomyelin (d18:2/21:0, d16:2/23:0) levels	Lipid	Sphingomyelins	8260	GCST90200129
CLSA	Sphingomyelin (d18:2/23:0, d18:1/23:1, d17:1/24:1) levels	Lipid	Sphingomyelins	8272	GCST90200033
CLSA	Sphingomyelin (d18:2/23:1) levels	Lipid	Sphingomyelins	8267	GCST90200126
CLSA	Sphingomyelin (d18:2/24:1, d18:1/24:2) levels	Lipid	Sphingosines	8273	GCST90200040
CLSA	Sphingomyelin (d18:2/24:2) levels	Lipid	Sphingosines	8140	GCST90200124
CLSA	Sphingosine 1-phosphate levels	Xenobiotics	Food Component/Plant	8246	GCST90199657
CLSA	Sphingosine levels	Lipid	Long Chain Saturated Fatty Acid	7982	GCST90200385
CLSA	Sphingosine to phosphate ratio	ratio	ratio	8017	GCST90200754
CLSA	Stachydrine levels	Lipid	Long Chain Polyunsaturated Fatty Acid (n3 and n6)	8297	GCST90199738
CLSA	Stearate (18:0) levels	Lipid	Sphingomyelins	8272	GCST90200390
CLSA	Stearidonate (18:4n3) levels	Lipid	Fatty Acid Metabolism (Acyl Carnitine, Long Chain Saturated)	8240	GCST90199721
CLSA	Stearoyl sphingomyelin (d18:1/18:0) levels	Lipid	Fatty Acid Metabolism (Acyl Choline)	8258	GCST90200335
CLSA	Stearoylcarnitine levels	Lipid	Fatty Acid, Dicarboxylate	8133	GCST90199743
CLSA	Stearoylcholine levels	Energy	TCA Cycle	7140	GCST90200113
CLSA	Suberate (C8-DC) levels	Xenobiotics	Chemical	6902	GCST90199633
CLSA	Succinate levels	Amino Acid	Methionine, Cysteine, SAM and Taurine Metabolism	7943	GCST90200362
CLSA	Succinate to acetoacetate ratio	ratio	ratio	6829	GCST90200752
CLSA	Succinate to proline ratio	ratio	ratio	8209	GCST90200936
CLSA	Succinate to trans-4-hydroxyproline ratio	ratio	ratio	8198	GCST90200941
CLSA	Succinimide levels	Energy	TCA Cycle	5865	GCST90199925
CLSA	Succinoyltaurine levels	Carbohydrate	Disaccharides and Oligosaccharides	7897	GCST90200235
CLSA	Succinylcarnitine levels	Xenobiotics	Food Component/Plant	8212	GCST90199848
CLSA	Sucrose levels	Xenobiotics	Food Component/Plant	7803	GCST90200449
CLSA	Sulfate levels	Xenobiotics	Food Component/Plant	8230	GCST90199896
CLSA	Sulfate of piperine metabolite C16H19NO3 (2) levels	Xenobiotics	Food Component/Plant	7950	GCST90200210
CLSA	Sulfate of piperine metabolite C16H19NO3 (3) levels	Xenobiotics	Chemical	7705	GCST90200209
CLSA	Sulfate of piperine metabolite C18H21NO3 (1) levels	Xenobiotics	Food Component/Plant	7021	GCST90200206
CLSA	Sulfate of piperine metabolite C18H21NO3 (3) levels	Xenobiotics	Food Component/Plant	7006	GCST90200216
CLSA	Tartarate levels	Amino Acid	Methionine, Cysteine, SAM and Taurine Metabolism	7099	GCST90199632
CLSA	Tartronate (hydroxymalonate) levels	Lipid	Primary Bile Acid Metabolism	8125	GCST90199678
CLSA	Taurine levels	Lipid	Primary Bile Acid Metabolism	8219	GCST90200420
CLSA	Taurine to cysteine ratio	ratio	ratio	8186	GCST90200893
CLSA	Taurine to glutamate ratio	ratio	ratio	8220	GCST90200877
CLSA	Tauro-beta-muricholate levels	Lipid	Secondary Bile Acid Metabolism	4661	GCST90199719
CLSA	Taurochenodeoxycholate levels	Lipid	Primary Bile Acid Metabolism	8048	GCST90200337
CLSA	Taurochenodeoxycholic acid 3-sulfate levels	Lipid	Secondary Bile Acid Metabolism	7157	GCST90200242
CLSA	Taurocholate to oxalate (ethanedioate) ratio	ratio	ratio	7755	GCST90200999
CLSA	Taurocholenate sulfate levels	Lipid	Secondary Bile Acid Metabolism	8249	GCST90199839
CLSA	Taurocholic acid levels	Lipid	Secondary Bile Acid Metabolism	7743	GCST90200333
CLSA	Taurodeoxycholate levels	Lipid	Secondary Bile Acid Metabolism	7287	GCST90200334
CLSA	Taurodeoxycholic acid 3-sulfate levels	Lipid	Fatty Acid, Dicarboxylate	7333	GCST90200024
CLSA	Taurolithocholate 3-sulfate levels	Lipid	Long Chain Polyunsaturated Fatty Acid (n3 and n6)	8124	GCST90199809
CLSA	Tetradecadienedioate (C14:2-DC) levels	Lipid	Fatty Acid, Dicarboxylate	7857	GCST90200239
CLSA	Tetradecadienoate (14:2) levels	Lipid	Corticosteroids	8255	GCST90200187
CLSA	Tetradecanedioate (C14-DC) levels	Xenobiotics	Xanthine Metabolism	8268	GCST90199806
CLSA	Tetrahydrocortisol glucuronide levels	Xenobiotics	Xanthine Metabolism	8182	GCST90200267
CLSA	Theobromine levels	Xenobiotics	Chemical	8137	GCST90199644
CLSA	Theophylline levels	Cofactors and Vitamins	Ascorbate and Aldarate Metabolism	7822	GCST90199647
CLSA	Theophylline to EDTA ratio	ratio	ratio	7867	GCST90200897
CLSA	Theophylline to theobromine ratio	ratio	ratio	7858	GCST90200927
CLSA	Thioproline levels	Amino Acid	Glycine, Serine and Threonine Metabolism	8226	GCST90200072
CLSA	Threonate levels	Xenobiotics	Food Component/Plant	8151	GCST90199687
CLSA	Threonine levels	Amino Acid	Tyrosine Metabolism	8245	GCST90200432
CLSA	Threonine to alpha-ketobutyrate ratio	ratio	ratio	8099	GCST90201008
CLSA	Threonine to pyruvate ratio	ratio	ratio	8220	GCST90201009
CLSA	Thymol sulfate levels	Amino Acid	Leucine, Isoleucine and Valine Metabolism	8063	GCST90199827
CLSA	Thyroxine levels	Lipid	Fatty Acid Metabolism (Acyl Glycine)	8262	GCST90200293
CLSA	Thyroxine to taurocholate ratio	ratio	ratio	7615	GCST90200790
CLSA	Trans 3,4-methyleneheptanoate levels	Xenobiotics	Food Component/Plant	7104	GCST90200023
CLSA	Trans-2-hexenoylglycine levels	Amino Acid	Urea cycle; Arginine and Proline Metabolism	6545	GCST90200160
CLSA	Trans-4-hydroxyproline levels	Amino Acid	Histidine Metabolism	8252	GCST90200292
CLSA	Trans-urocanate levels	Lipid	Sphingomyelins	8198	GCST90200416
CLSA	Tricosanoyl sphingomyelin (d18:1/23:0) levels	Lipid	Fatty Acid, Dicarboxylate	8257	GCST90200034
CLSA	Tridecenedioate (C13:1-DC) levels	Cofactors and Vitamins	Nicotinate and Nicotinamide Metabolism	8231	GCST90199867
CLSA	Trigonelline levels	Lipid	Phospholipid Metabolism	8272	GCST90199696
CLSA	Trimethylamine n-oxide levels	Amino Acid	Tryptophan Metabolism	8218	GCST90199920
CLSA	Tryptophan betaine levels	Amino Acid	Tryptophan Metabolism	8216	GCST90199819
CLSA	Tryptophan levels	Amino Acid	Tyrosine Metabolism	8235	GCST90200441
CLSA	Tryptophan to pyruvate ratio	ratio	ratio	8224	GCST90200911
CLSA	tryptophan to tyrosine ratio	ratio	ratio	8226	GCST90200912
CLSA	Tyramine O-sulfate levels	Amino Acid	Tyrosine Metabolism	7254	GCST90199988
CLSA	Tyrosine levels	Xenobiotics	Food Component/Plant	8252	GCST90200427
CLSA	Tyrosine to pyruvate ratio	ratio	ratio	8220	GCST90200914
CLSA	Umbelliferone sulfate levels	Lipid	Fatty Acid Metabolism (Acyl Carnitine, Monounsaturated)	5598	GCST90200000
CLSA	Undecenoylcarnitine (C11:1) levels	Nucleotide	Purine Metabolism, (Hypo)Xanthine/Inosine containing	8253	GCST90200236
CLSA	Urate levels	Amino Acid	Urea cycle; Arginine and Proline Metabolism	8264	GCST90200307
CLSA	Urea levels	Nucleotide	Pyrimidine Metabolism, Uracil containing	8238	GCST90200417
CLSA	Uridine levels	Lipid	Secondary Bile Acid Metabolism	8253	GCST90200407
CLSA	Uridine to 2'-deoxyuridine ratio	ratio	ratio	7873	GCST90200909
CLSA	Uridine to cytidine ratio	ratio	ratio	7705	GCST90200777
CLSA	Uridine to pseudouridine ratio	ratio	ratio	8254	GCST90200774
CLSA	Ursodeoxycholate levels	Amino Acid	Leucine, Isoleucine and Valine Metabolism	6206	GCST90200297
CLSA	Valine levels	Amino Acid	Tyrosine Metabolism	8247	GCST90200442
CLSA	Vanillactate levels	Xenobiotics	Food Component/Plant	7935	GCST90199978
CLSA	Vanillic acid glycine levels	Amino Acid	Tyrosine Metabolism	7512	GCST90200253
CLSA	Vanillic alcohol sulfate levels	Amino Acid	Tyrosine Metabolism	5076	GCST90199984
CLSA	Vanillylmandelate (VMA) levels	Unknown	Unknown	8216	GCST90200309
CLSA	X-07765 levels	Unknown	Unknown	8127	GCST90200453
CLSA	X-10458 levels	Unknown	Unknown	7970	GCST90200461
CLSA	X-11299 levels	Unknown	Unknown	8203	GCST90200462
CLSA	X-11308 levels	Unknown	Unknown	8253	GCST90200456
CLSA	X-11315 levels	Unknown	Unknown	8139	GCST90200458
CLSA	X-11372 levels	Unknown	Unknown	8251	GCST90200460
CLSA	X-11381 levels	Unknown	Unknown	8225	GCST90200471
CLSA	X-11444 levels	Unknown	Unknown	8206	GCST90200474
CLSA	X-11470 levels	Unknown	Unknown	8134	GCST90200470
CLSA	X-11478 levels	Unknown	Unknown	8242	GCST90200463
CLSA	X-11483 levels	Unknown	Unknown	7798	GCST90200469
CLSA	X-11632 levels	Unknown	Unknown	7784	GCST90200466
CLSA	X-11787 levels	Unknown	Unknown	8247	GCST90200465
CLSA	X-11795 levels	Unknown	Unknown	8238	GCST90200473
CLSA	X-11843 levels	Unknown	Unknown	7230	GCST90200476
CLSA	X-11847 levels	Unknown	Unknown	7193	GCST90200468
CLSA	X-11849 levels	Unknown	Unknown	7679	GCST90200464
CLSA	X-11850 levels	Unknown	Unknown	7629	GCST90200472
CLSA	X-11852 levels	Unknown	Unknown	7295	GCST90200467
CLSA	X-11858 levels	Unknown	Unknown	6008	GCST90200475
CLSA	X-11880 levels	Unknown	Unknown	8206	GCST90200487
CLSA	X-12007 levels	Unknown	Unknown	8002	GCST90200494
CLSA	X-12013 levels	Unknown	Unknown	5848	GCST90200493
CLSA	X-12026 levels	Unknown	Unknown	8180	GCST90200491
CLSA	X-12100 levels	Unknown	Unknown	8210	GCST90200485
CLSA	X-12101 levels	Unknown	Unknown	8217	GCST90200490
CLSA	X-12104 levels	Unknown	Unknown	7194	GCST90200481
CLSA	X-12112 levels	Unknown	Unknown	8211	GCST90200708
CLSA	X-12117 levels	Unknown	Unknown	7379	GCST90200488
CLSA	X-12127 levels	Unknown	Unknown	5878	GCST90200477
CLSA	X-12193 levels	Unknown	Unknown	7705	GCST90200482
CLSA	X-12216 levels	Unknown	Unknown	8181	GCST90200483
CLSA	X-12221 levels	Unknown	Unknown	6819	GCST90200478
CLSA	X-12261 levels	Unknown	Unknown	4347	GCST90200486
CLSA	X-12283 levels	Unknown	Unknown	7763	GCST90200479
CLSA	X-12306 levels	Unknown	Unknown	6054	GCST90200484
CLSA	X-12407 levels	Unknown	Unknown	6534	GCST90200489
CLSA	X-12410 levels	Unknown	Unknown	7442	GCST90200480
CLSA	X-12411 levels	Unknown	Unknown	8174	GCST90200492
CLSA	X-12462 levels	Unknown	Unknown	8236	GCST90200495
CLSA	X-12544 levels	Unknown	Unknown	7471	GCST90200509
CLSA	X-12680 levels	Unknown	Unknown	8255	GCST90200510
CLSA	X-12701 levels	Unknown	Unknown	6278	GCST90200499
CLSA	X-12707 levels	Unknown	Unknown	7461	GCST90200502
CLSA	X-12714 levels	Unknown	Unknown	6870	GCST90200496
CLSA	X-12729 levels	Unknown	Unknown	7446	GCST90200503
CLSA	X-12730 levels	Unknown	Unknown	7133	GCST90200498
CLSA	X-12731 levels	Unknown	Unknown	5770	GCST90200501
CLSA	X-12738 levels	Unknown	Unknown	5874	GCST90200508
CLSA	X-12740 levels	Unknown	Unknown	6449	GCST90200497
CLSA	X-12798 levels	Unknown	Unknown	8186	GCST90200709
CLSA	X-12812 levels	Unknown	Unknown	6435	GCST90200506
CLSA	X-12816 levels	Unknown	Unknown	5190	GCST90200500
CLSA	X-12818 levels	Unknown	Unknown	6246	GCST90200505
CLSA	X-12822 levels	Unknown	Unknown	7957	GCST90200507
CLSA	X-12830 levels	Unknown	Unknown	5725	GCST90200504
CLSA	X-12839 levels	Unknown	Unknown	4867	GCST90200518
CLSA	X-12844 levels	Unknown	Unknown	8231	GCST90200523
CLSA	X-12847 levels	Unknown	Unknown	7790	GCST90200516
CLSA	X-12849 levels	Unknown	Unknown	7555	GCST90200515
CLSA	X-12851 levels	Unknown	Unknown	7385	GCST90200514
CLSA	X-12906 levels	Unknown	Unknown	7896	GCST90200511
CLSA	X-13007 levels	Unknown	Unknown	6270	GCST90200520
CLSA	X-13431 levels	Unknown	Unknown	8161	GCST90200710
CLSA	X-13507 levels	Unknown	Unknown	7936	GCST90200513
CLSA	X-13553 levels	Unknown	Unknown	8118	GCST90200517
CLSA	X-13684 levels	Unknown	Unknown	8112	GCST90200512
CLSA	X-13695 levels	Unknown	Unknown	6486	GCST90200524
CLSA	X-13723 levels	Unknown	Unknown	5269	GCST90200525
CLSA	X-13728 levels	Unknown	Unknown	7905	GCST90200522
CLSA	X-13729 levels	Unknown	Unknown	7724	GCST90200519
CLSA	X-13844 levels	Unknown	Unknown	7501	GCST90200521
CLSA	X-13866 levels	Unknown	Unknown	8252	GCST90200527
CLSA	X-14056 levels	Unknown	Unknown	8242	GCST90200526
CLSA	X-14939 levels	Unknown	Unknown	8250	GCST90200539
CLSA	X-15461 levels	Unknown	Unknown	8144	GCST90200540
CLSA	X-15486 levels	Unknown	Unknown	8236	GCST90200533
CLSA	X-15503 levels	Unknown	Unknown	8237	GCST90200543
CLSA	X-15523 levels	Unknown	Unknown	8071	GCST90200541
CLSA	X-15728 levels	Unknown	Unknown	7874	GCST90200542
CLSA	X-16087 levels	Unknown	Unknown	7071	GCST90200537
CLSA	X-16124 levels	Unknown	Unknown	5337	GCST90200544
CLSA	X-16397 levels	Unknown	Unknown	8057	GCST90200529
CLSA	X-16580 levels	Unknown	Unknown	8254	GCST90200534
CLSA	X-16935 levels	Unknown	Unknown	7804	GCST90200532
CLSA	X-16964 levels	Unknown	Unknown	8048	GCST90200531
CLSA	X-17010 levels	Unknown	Unknown	7879	GCST90200538
CLSA	X-17146 levels	Unknown	Unknown	7778	GCST90200528
CLSA	X-17325 levels	Unknown	Unknown	7448	GCST90200535
CLSA	X-17328 levels	Unknown	Unknown	5856	GCST90200536
CLSA	X-17335 levels	Unknown	Unknown	7747	GCST90200530
CLSA	X-17346 levels	Unknown	Unknown	6459	GCST90200554
CLSA	X-17351 levels	Unknown	Unknown	7281	GCST90200560
CLSA	X-17354 levels	Unknown	Unknown	5375	GCST90200546
CLSA	X-17357 levels	Unknown	Unknown	8041	GCST90200550
CLSA	X-17367 levels	Unknown	Unknown	6092	GCST90200549
CLSA	X-17438 levels	Unknown	Unknown	6913	GCST90200545
CLSA	X-17653 levels	Unknown	Unknown	8025	GCST90200553
CLSA	X-17654 levels	Unknown	Unknown	7690	GCST90200547
CLSA	X-17676 levels	Unknown	Unknown	8118	GCST90200548
CLSA	X-17685 levels	Unknown	Unknown	7327	GCST90200557
CLSA	X-17690 levels	Unknown	Unknown	7043	GCST90200555
CLSA	X-18345 levels	Unknown	Unknown	5476	GCST90200556
CLSA	X-18779 levels	Unknown	Unknown	8144	GCST90200561
CLSA	X-18886 levels	Unknown	Unknown	8198	GCST90200551
CLSA	X-18887 levels	Unknown	Unknown	6790	GCST90200552
CLSA	X-18888 levels	Unknown	Unknown	6974	GCST90200558
CLSA	X-18901 levels	Unknown	Unknown	8128	GCST90200559
CLSA	X-18913 levels	Unknown	Unknown	8271	GCST90200569
CLSA	X-18921 levels	Unknown	Unknown	8257	GCST90200570
CLSA	X-18922 levels	Unknown	Unknown	8174	GCST90200578
CLSA	X-18935 levels	Unknown	Unknown	4952	GCST90200573
CLSA	X-19141 levels	Unknown	Unknown	8244	GCST90200711
CLSA	X-19299 levels	Unknown	Unknown	6100	GCST90200572
CLSA	X-19438 levels	Unknown	Unknown	7259	GCST90200568
CLSA	X-21258 levels	Unknown	Unknown	8198	GCST90200565
CLSA	X-21283 levels	Unknown	Unknown	7055	GCST90200575
CLSA	X-21285 levels	Unknown	Unknown	6180	GCST90200576
CLSA	X-21286 levels	Unknown	Unknown	8231	GCST90200562
CLSA	X-21310 levels	Unknown	Unknown	7801	GCST90200574
CLSA	X-21312 levels	Unknown	Unknown	4897	GCST90200577
CLSA	X-21319 levels	Unknown	Unknown	8109	GCST90200564
CLSA	X-21339 levels	Unknown	Unknown	8203	GCST90200571
CLSA	X-21353 levels	Unknown	Unknown	8265	GCST90200567
CLSA	X-21355 levels	Unknown	Unknown	8257	GCST90200563
CLSA	X-21364 levels	Unknown	Unknown	8203	GCST90200566
CLSA	X-21383 levels	Unknown	Unknown	8226	GCST90200591
CLSA	X-21441 levels	Unknown	Unknown	8030	GCST90200581
CLSA	X-21442 levels	Unknown	Unknown	6827	GCST90200579
CLSA	X-21467 levels	Unknown	Unknown	8195	GCST90200594
CLSA	X-21470 levels	Unknown	Unknown	7700	GCST90200590
CLSA	X-21471 levels	Unknown	Unknown	7982	GCST90200586
CLSA	X-21607 levels	Unknown	Unknown	7975	GCST90200592
CLSA	X-21733 levels	Unknown	Unknown	6916	GCST90200587
CLSA	X-21736 levels	Unknown	Unknown	8232	GCST90200584
CLSA	X-21742 levels	Unknown	Unknown	5918	GCST90200588
CLSA	X-21752 levels	Unknown	Unknown	6526	GCST90200582
CLSA	X-21796 levels	Unknown	Unknown	8130	GCST90200580
CLSA	X-21807 levels	Unknown	Unknown	5602	GCST90200583
CLSA	X-21821 levels	Unknown	Unknown	7699	GCST90200589
CLSA	X-21829 levels	Unknown	Unknown	8217	GCST90200585
CLSA	X-21834 levels	Unknown	Unknown	7466	GCST90200593
CLSA	X-21845 levels	Unknown	Unknown	4874	GCST90200605
CLSA	X-22162 levels	Unknown	Unknown	8249	GCST90200608
CLSA	X-22509 levels	Unknown	Unknown	5423	GCST90200606
CLSA	X-22520 levels	Unknown	Unknown	5389	GCST90200602
CLSA	X-22771 levels	Unknown	Unknown	8087	GCST90200598
CLSA	X-22776 levels	Unknown	Unknown	6944	GCST90200595
CLSA	X-22834 levels	Unknown	Unknown	6531	GCST90200597
CLSA	X-23276 levels	Unknown	Unknown	5407	GCST90200604
CLSA	X-23587 levels	Unknown	Unknown	7662	GCST90200609
CLSA	X-23593 levels	Unknown	Unknown	7988	GCST90200610
CLSA	X-23636 levels	Unknown	Unknown	8251	GCST90200611
CLSA	X-23639 levels	Unknown	Unknown	8272	GCST90200599
CLSA	X-23641 levels	Unknown	Unknown	6673	GCST90200603
CLSA	X-23644 levels	Unknown	Unknown	8250	GCST90200607
CLSA	X-23648 levels	Unknown	Unknown	7357	GCST90200600
CLSA	X-23654 levels	Unknown	Unknown	8241	GCST90200601
CLSA	X-23655 levels	Unknown	Unknown	6764	GCST90200596
CLSA	X-23659 levels	Unknown	Unknown	8176	GCST90200616
CLSA	X-23665 levels	Unknown	Unknown	8214	GCST90200617
CLSA	X-23678 levels	Unknown	Unknown	5745	GCST90200612
CLSA	X-23680 levels	Unknown	Unknown	8215	GCST90200613
CLSA	X-23739 levels	Unknown	Unknown	8249	GCST90200621
CLSA	X-23780 levels	Unknown	Unknown	7878	GCST90200614
CLSA	X-23782 levels	Unknown	Unknown	8263	GCST90200618
CLSA	X-23974 levels	Unknown	Unknown	7752	GCST90200615
CLSA	X-23997 levels	Unknown	Unknown	7804	GCST90200622
CLSA	X-24241 levels	Unknown	Unknown	8053	GCST90200623
CLSA	X-24243 levels	Unknown	Unknown	7540	GCST90200620
CLSA	X-24295 levels	Unknown	Unknown	7987	GCST90200619
CLSA	X-24306 levels	Unknown	Unknown	8074	GCST90200631
CLSA	X-24307 levels	Unknown	Unknown	8119	GCST90200632
CLSA	X-24328 levels	Unknown	Unknown	7807	GCST90200624
CLSA	X-24334 levels	Unknown	Unknown	6975	GCST90200633
CLSA	X-24337 levels	Unknown	Unknown	8088	GCST90200629
CLSA	X-24344 levels	Unknown	Unknown	5457	GCST90200627
CLSA	X-24418 levels	Unknown	Unknown	5952	GCST90200626
CLSA	X-24456 levels	Unknown	Unknown	6523	GCST90200625
CLSA	X-24494 levels	Unknown	Unknown	6767	GCST90200635
CLSA	X-24518 levels	Unknown	Unknown	6131	GCST90200634
CLSA	X-24531 levels	Unknown	Unknown	6455	GCST90200637
CLSA	X-24544 levels	Unknown	Unknown	7939	GCST90200636
CLSA	X-24546 levels	Unknown	Unknown	6391	GCST90200630
CLSA	X-24556 levels	Unknown	Unknown	8004	GCST90200628
CLSA	X-24565 levels	Unknown	Unknown	4364	GCST90200645
CLSA	X-24585 levels	Unknown	Unknown	8241	GCST90200648
CLSA	X-24588 levels	Unknown	Unknown	8239	GCST90200649
CLSA	X-24728 levels	Unknown	Unknown	8160	GCST90200644
CLSA	X-24736 levels	Unknown	Unknown	4846	GCST90200647
CLSA	X-24757 levels	Unknown	Unknown	6251	GCST90200639
CLSA	X-24795 levels	Unknown	Unknown	4986	GCST90200642
CLSA	X-24801 levels	Unknown	Unknown	8059	GCST90200646
CLSA	X-24811 levels	Unknown	Unknown	6349	GCST90200638
CLSA	X-24812 levels	Unknown	Unknown	7878	GCST90200653
CLSA	X-24947 levels	Unknown	Unknown	8002	GCST90200651
CLSA	X-24949 levels	Unknown	Unknown	7174	GCST90200652
CLSA	X-24951 levels	Unknown	Unknown	8208	GCST90200643
CLSA	X-24970 levels	Unknown	Unknown	8263	GCST90200641
CLSA	X-24978 levels	Unknown	Unknown	5151	GCST90200640
CLSA	X-25109 levels	Unknown	Unknown	7477	GCST90200650
CLSA	X-25172 levels	Unknown	Unknown	8117	GCST90200659
CLSA	X-25217 levels	Unknown	Unknown	4098	GCST90200654
CLSA	X-25265 levels	Unknown	Unknown	7916	GCST90200658
CLSA	X-25271 levels	Unknown	Unknown	7906	GCST90200667
CLSA	X-25343 levels	Unknown	Unknown	8195	GCST90200666
CLSA	X-25371 levels	Unknown	Unknown	8205	GCST90200656
CLSA	X-25419 levels	Unknown	Unknown	7994	GCST90200657
CLSA	X-25420 levels	Unknown	Unknown	8271	GCST90200663
CLSA	X-25422 levels	Unknown	Unknown	8210	GCST90200661
CLSA	X-25433 levels	Unknown	Unknown	6516	GCST90200665
CLSA	X-25519 levels	Unknown	Unknown	8080	GCST90200669
CLSA	X-25520 levels	Unknown	Unknown	7997	GCST90200668
CLSA	X-25790 levels	Unknown	Unknown	8221	GCST90200662
CLSA	X-25810 levels	Unknown	Unknown	8167	GCST90200664
CLSA	X-25828 levels	Unknown	Unknown	8156	GCST90200655
CLSA	X-25957 levels	Unknown	Unknown	7335	GCST90200660
CLSA	X-26054 levels	Unknown	Unknown	8046	GCST90200672
CLSA	X-26109 levels	Unknown	Unknown	6992	GCST90200671
CLSA	X-26111 levels	Nucleotide	Purine Metabolism, (Hypo)Xanthine/Inosine containing	8002	GCST90200670
CLSA	Xanthurenate levels	Amino Acid	Tryptophan Metabolism	7965	GCST90199626
CLSA	Ximenoylcarnitine (C26:1) levels	Lipid	Fatty Acid Metabolism (Acyl Carnitine, Monounsaturated)	8260	GCST90200149
CLSA	Xylose levels	Carbohydrate	Pentose Metabolism	6822	GCST90200426
TwinsUK and KORA	1,3,7-trimethylurate levels	Xenobiotics	Xanthine metabolism	796	GCST90243777
TwinsUK and KORA	1,5-anhydroglucitol (1,5-ag) levels	Carbohydrate	Glycolysis, gluconeogenesis, pyruvate metabolism	7746	GCST90243529
TwinsUK and KORA	1,6-anhydroglucose levels	Carbohydrate	Glycolysis, gluconeogenesis, pyruvate metabolism	3663	GCST90243533
TwinsUK and KORA	1,7-dimethylurate levels	Xenobiotics	Xanthine metabolism	6057	GCST90243776
TwinsUK and KORA	10-heptadecenoate 17:1n7 levels	Lipid	Long chain fatty acid	7795	GCST90243744
TwinsUK and KORA	10-nonadecenoate 19:1n9 levels	Lipid	Long chain fatty acid	7789	GCST90243745
TwinsUK and KORA	10-undecenoate (11:1n1) levels	Lipid	Medium chain fatty acid	7806	GCST90243596
TwinsUK and KORA	15-methylpalmitate isobar with 2-methylpalmitate levels	Lipid	Drug	7371	GCST90243886
TwinsUK and KORA	1-arachidonoylglycerophosphocholine levels	Lipid	Lysolipid	7507	GCST90243674
TwinsUK and KORA	1-arachidonoylglycerophosphoethanolamine levels	Lipid	Lysolipid	7798	GCST90243808
TwinsUK and KORA	1-arachidonoylglycerophosphoinositol levels	Lipid	Lysolipid	7797	GCST90243754
TwinsUK and KORA	1-docosahexaenoylglycerophosphocholine levels	Lipid	Lysolipid	7798	GCST90243721
TwinsUK and KORA	1-eicosadienoylglycerophosphocholine levels	Lipid	Lysolipid	6892	GCST90243725
TwinsUK and KORA	1-eicosatrienoylglycerophosphocholine levels	Lipid	Lysolipid	7809	GCST90243720
TwinsUK and KORA	1-heptadecanoylglycerophosphocholine levels	Lipid	Lysolipid	7422	GCST90243739
TwinsUK and KORA	1-linoleoylglycerol 1-monolinolein levels	Lipid	Monoacylglycerol	2797	GCST90243557
TwinsUK and KORA	1-linoleoylglycerophosphocholine levels	Lipid	Lysolipid	7795	GCST90243781
TwinsUK and KORA	1-linoleoylglycerophosphoethanolamine levels	Lipid	Lysolipid	7817	GCST90243611
TwinsUK and KORA	1-methylurate levels	Xenobiotics	Xanthine metabolism	5520	GCST90243775
TwinsUK and KORA	1-methylxanthine levels	Xenobiotics	Xanthine metabolism	5504	GCST90243773
TwinsUK and KORA	1-myristoylglycerophosphocholine levels	Lipid	Lysolipid	7812	GCST90243833
TwinsUK and KORA	1-oleoylglycerol 1-monoolein levels	Lipid	Monoacylglycerol	5717	GCST90243536
TwinsUK and KORA	1-oleoylglycerophosphocholine levels	Lipid	Lysolipid	7812	GCST90243740
TwinsUK and KORA	1-oleoylglycerophosphoethanolamine levels	Lipid	Lysolipid	7749	GCST90243834
TwinsUK and KORA	1-palmitoleoylglycerophosphocholine levels	Lipid	Lysolipid	7812	GCST90243675
TwinsUK and KORA	1-palmitoylglycerol 1-monopalmitin levels	Lipid	Monoacylglycerol	7429	GCST90243534
TwinsUK and KORA	1-palmitoylglycerophosphocholine levels	Lipid	Lysolipid	7803	GCST90243738
TwinsUK and KORA	1-palmitoylglycerophosphoethanolamine levels	Lipid	Lysolipid	7763	GCST90243835
TwinsUK and KORA	1-palmitoylglycerophosphoinositol levels	Lipid	Lysolipid	6282	GCST90243818
TwinsUK and KORA	1-stearoylglycerol (1-monostearin) levels	Lipid	Monoacylglycerol	6965	GCST90243537
TwinsUK and KORA	1-stearoylglycerophosphocholine levels	Lipid	Lysolipid	7817	GCST90243741
TwinsUK and KORA	1-stearoylglycerophosphoethanolamine levels	Lipid	Lysolipid	7369	GCST90243780
TwinsUK and KORA	1-stearoylglycerophosphoinositol levels	Lipid	Lysolipid	7694	GCST90243520
TwinsUK and KORA	2-aminobutyrate levels	Amino acid	Butanoate metabolism	7814	GCST90243584
TwinsUK and KORA	2-hydroxyacetaminophen sulfate levels	Xenobiotics	Drug	1688	GCST90243663
TwinsUK and KORA	2-hydroxybutyrate AHB levels	Amino acid	Cysteine, methionine, SAM, taurine metabolism	7815	GCST90243531
TwinsUK and KORA	2-hydroxyglutarate levels	Lipid	Fatty acid, dicarboxylate	6287	GCST90243881
TwinsUK and KORA	2-hydroxyhippurate salicylurate levels	Xenobiotics	Benzoate metabolism	2592	GCST90243504
TwinsUK and KORA	2-hydroxyisobutyrate levels	Amino acid	Valine, leucine and isoleucine metabolism	6539	GCST90243539
TwinsUK and KORA	2-hydroxypalmitate levels	Lipid	Fatty acid, monohydroxy	7797	GCST90243838
TwinsUK and KORA	2-hydroxystearate levels	Lipid	Fatty acid, monohydroxy	7763	GCST90243502
TwinsUK and KORA	2-linoleoylglycerophosphocholine levels	Lipid	Lysolipid	6894	GCST90243816
TwinsUK and KORA	2-methoxyacetaminophen sulfate levels	Xenobiotics	Drug	1086	GCST90243664
TwinsUK and KORA	2-methylbutyroylcarnitine levels	Amino acid	Valine, leucine and isoleucine metabolism	7420	GCST90243825
TwinsUK and KORA	2-oleoylglycerophosphocholine levels	Lipid	Lysolipid	7524	GCST90243814
TwinsUK and KORA	2-palmitoylglycerophosphocholine levels	Lipid	Lysolipid	7695	GCST90243813
TwinsUK and KORA	2-stearoylglycerophosphocholine levels	Lipid	Lysolipid	7730	GCST90243815
TwinsUK and KORA	2-tetradecenoyl carnitine levels	Lipid	Carnitine metabolism	6998	GCST90243830
TwinsUK and KORA	3-(4-hydroxyphenyl)lactate levels	Amino acid	Phenylalanine & tyrosine metabolism	7795	GCST90243575
TwinsUK and KORA	3-(cystein-S-yl)acetaminophen levels	Amino acid	Phenylalanine & tyrosine metabolism	1024	GCST90243771
TwinsUK and KORA	3-3-hydroxyphenylpropionate levels	Xenobiotics	Drug	1163	GCST90243836
TwinsUK and KORA	3-carboxy-4-methyl-5-propyl-2-furanpropanoate (cmpf) levels	Lipid	Fatty acid, dicarboxylate	7812	GCST90243574
TwinsUK and KORA	3-dehydrocarnitine levels	Lipid	Carnitine metabolism	7809	GCST90243614
TwinsUK and KORA	3-hydroxybutyrate (bhba) levels	Lipid	Ketone bodies	7820	GCST90243410
TwinsUK and KORA	3-indoxyl sulfate levels	Amino acid	Tryptophan metabolism	7787	GCST90243560
TwinsUK and KORA	3-methoxytyrosine levels	Amino acid	Phenylalanine & tyrosine metabolism	5997	GCST90243467
TwinsUK and KORA	3-methyl-2-oxobutyrate levels	Amino acid	Valine, leucine and isoleucine metabolism	7648	GCST90243532
TwinsUK and KORA	3-methyl-2-oxovalerate levels	Amino acid	Valine, leucine and isoleucine metabolism	7779	GCST90243485
TwinsUK and KORA	3-methylhistidine levels	Amino acid	Histidine metabolism	5885	GCST90243486
TwinsUK and KORA	3-methylxanthine levels	Xenobiotics	Xanthine metabolism	5396	GCST90243592
TwinsUK and KORA	3-phenylpropionate hydrocinnamate levels	Amino acid	Phenylalanine & tyrosine metabolism	6182	GCST90243487
TwinsUK and KORA	4-acetamidobutanoate levels	Amino acid	Guanidino and acetamido metabolism	6930	GCST90243440
TwinsUK and KORA	4-acetaminophen sulfate levels	Xenobiotics	Drug	498	GCST90243847
TwinsUK and KORA	4-androsten-3beta,17beta-diol disulfate 1 levels	Lipid	Sterol, Steroid	7804	GCST90243879
TwinsUK and KORA	4-androsten-3beta,17beta-diol disulfate 2 levels	Lipid	Sterol, Steroid	7776	GCST90243880
TwinsUK and KORA	4-ethylphenylsulfate levels	Xenobiotics	Benzoate metabolism	6012	GCST90243849
TwinsUK and KORA	4-hydroxyhippurate levels	Xenobiotics	Benzoate metabolism	4368	GCST90243831
TwinsUK and KORA	4-methyl-2-oxopentanoate levels	Amino acid	Valine, leucine and isoleucine metabolism	7776	GCST90243541
TwinsUK and KORA	4-vinylphenol sulfate levels	Xenobiotics	Benzoate metabolism	7483	GCST90243848
TwinsUK and KORA	5alpha-androstan-3beta,17beta-diol disulfate levels	Lipid	Sterol, Steroid	7345	GCST90243878
TwinsUK and KORA	5-dodecenoate 12:1n7 levels	Lipid	Medium chain fatty acid	7770	GCST90243742
TwinsUK and KORA	5-oxoproline levels	Amino acid	Glutathione metabolism	7802	GCST90243437
TwinsUK and KORA	7-alpha-hydroxy-3-oxo-4-cholestenoate (7-hoca) levels	Lipid	Sterol, Steroid	7784	GCST90243869
TwinsUK and KORA	7-methylguanine levels	Nucleotide	Purine metabolism, guanine containing	6091	GCST90243802
TwinsUK and KORA	7-methylxanthine levels	Xenobiotics	Xanthine metabolism	5901	GCST90243774
TwinsUK and KORA	Acetylcarnitine levels	Lipid	Carnitine metabolism	7805	GCST90243576
TwinsUK and KORA	Acetylphosphate levels	Energy	Oxidative phosphorylation	7789	GCST90243480
TwinsUK and KORA	ADpSGEGDFXAEGGGVR levels	Peptide	Fibrinogen cleavage peptide	3939	GCST90243719
TwinsUK and KORA	Adrenate 22:4n6 levels	Lipid	Long chain fatty acid	7778	GCST90243651
TwinsUK and KORA	ADSGEGDFXAEGGGVR levels	Peptide	Fibrinogen cleavage peptide	5588	GCST90243653
TwinsUK and KORA	Alanine levels	Amino acid	Alanine and aspartate metabolism	7788	GCST90243582
TwinsUK and KORA	Allantoin levels	Nucleotide	Purine metabolism, urate metabolism	5705	GCST90243418
TwinsUK and KORA	Alpha-hydroxyisovalerate levels	Amino acid	Valine, leucine and isoleucine metabolism	7668	GCST90243735
TwinsUK and KORA	Alpha-ketoglutarate levels	Energy	Krebs cycle	6130	GCST90243695
TwinsUK and KORA	Alpha-tocopherol levels	Cofactors and vitamins	Tocopherol metabolism	7725	GCST90243441
TwinsUK and KORA	Androsterone sulfate levels	Lipid	Sterol, Steroid	7785	GCST90243573
TwinsUK and KORA	Arabinose levels	Carbohydrate	Nucleotide sugars, pentose metabolism	5889	GCST90243412
TwinsUK and KORA	Arachidonate (20:4n6) levels	Lipid	Long chain fatty acid	7816	GCST90243419
TwinsUK and KORA	Arginine levels	Amino acid	Urea cycle; arginine-, proline-, metabolism	7528	GCST90243448
TwinsUK and KORA	Ascorbate (vitamin c) levels	Cofactors and vitamins	Ascorbate and aldarate metabolism	2085	GCST90243449
TwinsUK and KORA	Asparagine levels	Amino acid	Alanine and aspartate metabolism	7761	GCST90243758
TwinsUK and KORA	Aspartate levels	Amino acid	Alanine and aspartate metabolism	7721	GCST90243492
TwinsUK and KORA	Aspartylphenylalanine levels	Peptide	Dipeptide	3948	GCST90243544
TwinsUK and KORA	Benzoate levels	Xenobiotics	Benzoate metabolism	7756	GCST90243489
TwinsUK and KORA	Beta-hydroxyisovalerate levels	Amino acid	Valine, leucine and isoleucine metabolism	7283	GCST90243470
TwinsUK and KORA	Betaine levels	Amino acid	Glycine, serine and threonine metabolism	7806	GCST90243464
TwinsUK and KORA	Bilirubin (E,E) levels	Cofactors and vitamins	Hemoglobin and porphyrin metabolism	7748	GCST90243605
TwinsUK and KORA	Bilirubin (E,Z or Z,E) levels	Cofactors and vitamins	Hemoglobin and porphyrin metabolism	5295	GCST90243750
TwinsUK and KORA	Bilirubin (z,z) levels	Cofactors and vitamins	Hemoglobin and porphyrin metabolism	6812	GCST90243562
TwinsUK and KORA	Biliverdin levels	Cofactors and vitamins	Hemoglobin and porphyrin metabolism	6686	GCST90243459
TwinsUK and KORA	Bradykinin, des-arg 9 levels	Peptide	Polypeptide	4570	GCST90243782
TwinsUK and KORA	Butyrylcarnitine levels	Lipid	Fatty acid metabolism (also BCAA metabolism)	7796	GCST90243589
TwinsUK and KORA	Caffeine levels	Xenobiotics	Xanthine metabolism	7719	GCST90243411
TwinsUK and KORA	Caprate 10:0 levels	Lipid	Medium chain fatty acid	7799	GCST90243450
TwinsUK and KORA	Caproate 6:0 levels	Lipid	Medium chain fatty acid	7811	GCST90243594
TwinsUK and KORA	Caprylate 8:0 levels	Lipid	Medium chain fatty acid	7802	GCST90243595
TwinsUK and KORA	Carnitine levels	Lipid	Carnitine metabolism	7797	GCST90243481
TwinsUK and KORA	Catechol sulfate levels	Xenobiotics	Benzoate metabolism	7807	GCST90243819
TwinsUK and KORA	C-glycosyltryptophan levels	Amino acid	Tryptophan metabolism	7786	GCST90243616
TwinsUK and KORA	Chiro-inositol levels	Lipid	Inositol metabolism	2729	GCST90243877
TwinsUK and KORA	Cholate levels	Lipid	Bile acid metabolism	5929	GCST90243550
TwinsUK and KORA	Cholesterol levels	Lipid	Sterol, Steroid	7813	GCST90243406
TwinsUK and KORA	Choline levels	Lipid	Glycerolipid metabolism	7750	GCST90243482
TwinsUK and KORA	Cis-4-decenoyl carnitine levels	Lipid	Carnitine metabolism	7660	GCST90243885
TwinsUK and KORA	Citrate levels	Energy	Krebs cycle	7813	GCST90243442
TwinsUK and KORA	Citrulline levels	Amino acid	Urea cycle; arginine-, proline-, metabolism	7773	GCST90243458
TwinsUK and KORA	Cortisol levels	Lipid	Sterol, Steroid	7795	GCST90243455
TwinsUK and KORA	Cortisone levels	Lipid	Sterol, Steroid	7575	GCST90243456
TwinsUK and KORA	Cotinine levels	Xenobiotics	Tobacco metabolite	1270	GCST90243887
TwinsUK and KORA	Creatine levels	Amino acid	Creatine metabolism	7822	GCST90243563
TwinsUK and KORA	Creatinine levels	Amino acid	Creatine metabolism	7810	GCST90243408
TwinsUK and KORA	Cycloleu-pro levels	Peptide	Dipeptide	4833	GCST90243876
TwinsUK and KORA	Cysteine levels	Amino acid	Cysteine, methionine, SAM, taurine metabolism	7692	GCST90243568
TwinsUK and KORA	Cysteine-glutathione disulfide levels	Amino acid	Glutathione metabolism	1997	GCST90243806
TwinsUK and KORA	Decanoylcarnitine levels	Lipid	Carnitine metabolism	7766	GCST90243737
TwinsUK and KORA	Dehydroisoandrosterone sulfate DHEA-S levels	Lipid	Sterol, Steroid	7793	GCST90243591
TwinsUK and KORA	Deoxycholate levels	Lipid	Bile acid metabolism	5194	GCST90243420
TwinsUK and KORA	Dihomo-linoleate 20:2n6 levels	Lipid	Long chain fatty acid	7800	GCST90243500
TwinsUK and KORA	Dihomo-linolenate 20:3n3 or n6 levels	Lipid	Essential fatty acid	7805	GCST90243840
TwinsUK and KORA	Dimethylarginine (sdma + adma) levels	Amino acid	Urea cycle; arginine-, proline-, metabolism	7347	GCST90243871
TwinsUK and KORA	Docosahexaenoate DHA; 22:6n3 levels	Lipid	Essential fatty acid	7818	GCST90243519
TwinsUK and KORA	Docosapentaenoate n3 DPA; 22:5n3 levels	Lipid	Essential fatty acid	7821	GCST90243597
TwinsUK and KORA	Dodecanedioate levels	Lipid	Fatty acid, dicarboxylate	6478	GCST90243586
TwinsUK and KORA	DSGEGDFXAEGGGVR levels	Peptide	Fibrinogen cleavage peptide	5371	GCST90243571
TwinsUK and KORA	Eicosapentaenoate EPA; 20:5n3 levels	Lipid	Essential fatty acid	7816	GCST90243512
TwinsUK and KORA	Eicosenoate 20:1n9 or 11 levels	Lipid	Long chain fatty acid	7799	GCST90243704
TwinsUK and KORA	Epiandrosterone sulfate levels	Lipid	Sterol, Steroid	7769	GCST90243746
TwinsUK and KORA	Ergothioneine levels	Xenobiotics	Food component, Plant	4453	GCST90243882
TwinsUK and KORA	Erythritol levels	Xenobiotics	Sugar, sugar substitute, starch	7776	GCST90243530
TwinsUK and KORA	Erythronate levels	Carbohydrate	Aminosugars metabolism	7752	GCST90243696
TwinsUK and KORA	Erythrose levels	Carbohydrate	Fructose, mannose, galactose, starch, and sucrose metabolism	7263	GCST90243564
TwinsUK and KORA	Estrone 3-sulfate levels	Lipid	Sterol, Steroid	957	GCST90243513
TwinsUK and KORA	Fructose levels	Carbohydrate	Fructose, mannose, galactose, starch, and sucrose metabolism	7781	GCST90243413
TwinsUK and KORA	Gamma-glutamylglutamate levels	Peptide	gamma-glutamyl	931	GCST90243866
TwinsUK and KORA	Gamma-glutamylglutamine levels	Peptide	gamma-glutamyl	7662	GCST90243461
TwinsUK and KORA	Gamma-glutamylisoleucine levels	Peptide	gamma-glutamyl	5522	GCST90243785
TwinsUK and KORA	Gamma-glutamylleucine levels	Peptide	gamma-glutamyl	7802	GCST90243509
TwinsUK and KORA	Gamma-glutamylmethionine levels	Peptide	gamma-glutamyl	2240	GCST90243679
TwinsUK and KORA	Gamma-glutamylphenylalanine levels	Peptide	gamma-glutamyl	7753	GCST90243689
TwinsUK and KORA	Gamma-glutamylthreonine levels	Peptide	gamma-glutamyl	4016	GCST90243680
TwinsUK and KORA	Gamma-glutamyltyrosine levels	Peptide	gamma-glutamyl	7468	GCST90243462
TwinsUK and KORA	Gamma-glutamylvaline levels	Peptide	gamma-glutamyl	7753	GCST90243587
TwinsUK and KORA	Gamma-tocopherol levels	Cofactors and vitamins	Tocopherol metabolism	6226	GCST90243688
TwinsUK and KORA	Glucose levels	Carbohydrate	Glycolysis, gluconeogenesis, pyruvate metabolism	7773	GCST90243528
TwinsUK and KORA	Glutamate levels	Amino acid	Glutamate metabolism	7804	GCST90243579
TwinsUK and KORA	Glutamine levels	Amino acid	Glutamate metabolism	7821	GCST002443
TwinsUK and KORA	Glutaroyl carnitine levels	Amino acid	Lysine metabolism	7701	GCST90243827
TwinsUK and KORA	Glycerate levels	Carbohydrate	Glycolysis, gluconeogenesis, pyruvate metabolism	7778	GCST90243443
TwinsUK and KORA	Glycerol 2-phosphate levels	Xenobiotics	Chemical	5912	GCST90243565
TwinsUK and KORA	Glycerol 3-phosphate levels	Lipid	Glycerolipid metabolism	7781	GCST90243479
TwinsUK and KORA	Glycerol levels	Lipid	Glycerolipid metabolism	7800	GCST90243476
TwinsUK and KORA	Glycerophosphorylcholine GPC levels	Lipid	Glycerolipid metabolism	7156	GCST90243491
TwinsUK and KORA	Glycine levels	Amino acid	Glycine, serine and threonine metabolism	7802	GCST90243581
TwinsUK and KORA	Glycochenodeoxycholate levels	Lipid	Bile acid metabolism	7087	GCST90243583
TwinsUK and KORA	Glycocholate levels	Lipid	Bile acid metabolism	5995	GCST90243514
TwinsUK and KORA	Glycodeoxycholate levels	Lipid	Bile acid metabolism	1477	GCST90243515
TwinsUK and KORA	Glycylvaline levels	Peptide	Dipeptide	2108	GCST90243508
TwinsUK and KORA	Guanosine levels	Nucleotide	Purine metabolism, guanine containing	2343	GCST90243444
TwinsUK and KORA	Heme levels	Cofactors and vitamins	Hemoglobin and porphyrin metabolism	6380	GCST90243607
TwinsUK and KORA	Heptanoate 7:0 levels	Lipid	Medium chain fatty acid	7802	GCST90243451
TwinsUK and KORA	Hexadecanedioate levels	Lipid	Fatty acid, dicarboxylate	6887	GCST90243839
TwinsUK and KORA	Hexanoylcarnitine levels	Lipid	Carnitine metabolism	7786	GCST90243580
TwinsUK and KORA	Hippurate levels	Xenobiotics	Benzoate metabolism	7806	GCST90243488
TwinsUK and KORA	Histidine levels	Amino acid	Histidine metabolism	7804	GCST90243404
TwinsUK and KORA	Homocitrulline levels	Amino acid	Urea cycle; arginine-, proline-, metabolism	4135	GCST90243543
TwinsUK and KORA	Homostachydrine levels	Xenobiotics	Food component, Plant	3003	GCST90243652
TwinsUK and KORA	HWESASXX levels	Peptide	Polypeptide	7700	GCST90243640
TwinsUK and KORA	Hydroquinone sulfate levels	Xenobiotics	Drug	451	GCST90243820
TwinsUK and KORA	Hydroxyisovaleroyl carnitine levels	Amino acid	Valine, leucine and isoleucine metabolism	5588	GCST90243826
TwinsUK and KORA	Hyodeoxycholate levels	Lipid	Bile acid metabolism	6025	GCST90243559
TwinsUK and KORA	Hypoxanthine levels	Nucleotide	Purine metabolism, (hypo)xanthine, inosine containing	7287	GCST90243463
TwinsUK and KORA	Ibuprofen levels	Xenobiotics	Drug	1976	GCST90243499
TwinsUK and KORA	Indoleacetate levels	Amino acid	Tryptophan metabolism	7618	GCST90243558
TwinsUK and KORA	Indolelactate levels	Amino acid	Tryptophan metabolism	7378	GCST90243507
TwinsUK and KORA	Indolepropionate levels	Amino acid	Tryptophan metabolism	7803	GCST90243588
TwinsUK and KORA	Inosine levels	Nucleotide	Purine metabolism, (hypo)xanthine, inosine containing	2675	GCST90243422
TwinsUK and KORA	Isobutyrylcarnitine levels	Amino acid	Valine, leucine and isoleucine metabolism	7812	GCST90243691
TwinsUK and KORA	Isoleucine levels	Amino acid	Valine, leucine and isoleucine metabolism	7801	GCST90243423
TwinsUK and KORA	Isovalerate levels	Lipid	Fatty acid metabolism	7080	GCST90243798
TwinsUK and KORA	Isovalerylcarnitine levels	Amino acid	Valine, leucine and isoleucine metabolism	7789	GCST90243778
TwinsUK and KORA	Kynurenine levels	Amino acid	Tryptophan metabolism	7816	GCST90243477
TwinsUK and KORA	Lactate levels	Carbohydrate	Glycolysis, gluconeogenesis, pyruvate metabolism	7814	GCST90243409
TwinsUK and KORA	Lathosterol levels	Lipid	Sterol, Steroid	5457	GCST90243697
TwinsUK and KORA	Laurate (12:0) levels	Lipid	Medium chain fatty acid	7793	GCST90243452
TwinsUK and KORA	Laurylcarnitine levels	Lipid	Carnitine metabolism	5170	GCST90243794
TwinsUK and KORA	Leucine levels	Amino acid	Valine, leucine and isoleucine metabolism	7799	GCST90243405
TwinsUK and KORA	Leucylleucine levels	Peptide	Dipeptide	3386	GCST90243868
TwinsUK and KORA	Levulinate 4-oxovalerate levels	Amino acid	Valine, leucine and isoleucine metabolism	6982	GCST90243545
TwinsUK and KORA	Linoleate 18:2n6 levels	Lipid	Essential fatty acid	7780	GCST90243417
TwinsUK and KORA	Linolenate [alpha or gamma; 18:3n3 or 6] levels	Lipid	Essential fatty acid	7786	GCST90243747
TwinsUK and KORA	Lysine levels	Amino acid	Lysine metabolism	7812	GCST90243426
TwinsUK and KORA	Malate levels	Energy	Krebs cycle	7384	GCST90243428
TwinsUK and KORA	Mannitol levels	Carbohydrate	Fructose, mannose, galactose, starch, and sucrose metabolism	5917	GCST90243478
TwinsUK and KORA	Mannose levels	Carbohydrate	Fructose, mannose, galactose, starch, and sucrose metabolism	7793	GCST90243414
TwinsUK and KORA	Margarate 17:0 levels	Lipid	Long chain fatty acid	7796	GCST90243421
TwinsUK and KORA	Methionine levels	Amino acid	Cysteine, methionine, SAM, taurine metabolism	7795	GCST90243427
TwinsUK and KORA	Metoprolol acid metabolite levels	Xenobiotics	Drug	286	GCST90243751
TwinsUK and KORA	Myo-inositol levels	Lipid	Inositol metabolism	7803	GCST90243527
TwinsUK and KORA	Myristate 14:0 levels	Lipid	Long chain fatty acid	7811	GCST90243434
TwinsUK and KORA	Myristoleate 14:1n5 levels	Lipid	Long chain fatty acid	7804	GCST90243590
TwinsUK and KORA	N-(2-furoyl)glycine levels	Xenobiotics	Food component, Plant	604	GCST90243570
TwinsUK and KORA	N1-methyladenosine levels	Nucleotide	Purine metabolism, adenine containing	7813	GCST90243484
TwinsUK and KORA	N2,n2-dimethylguanosine levels	Nucleotide	Purine metabolism, guanine containing	5228	GCST90243805
TwinsUK and KORA	N-acetylalanine levels	Amino acid	Alanine and aspartate metabolism	7720	GCST90243445
TwinsUK and KORA	N-acetylglycine levels	Amino acid	Glycine, serine and threonine metabolism	7135	GCST90243561
TwinsUK and KORA	N-acetylornithine levels	Amino acid	Urea cycle; arginine-, proline-, metabolism	7574	GCST90243483
TwinsUK and KORA	N-acetylthreonine levels	Amino acid	Glycine, serine and threonine metabolism	6909	GCST90243736
TwinsUK and KORA	N-Butyl Oleate levels	Lipid	Fatty acid, ester	4542	GCST90243870
TwinsUK and KORA	Nonadecanoate 19:0 levels	Lipid	Long chain fatty acid	7783	GCST90243430
TwinsUK and KORA	Octadecanedioate levels	Lipid	Fatty acid, dicarboxylate	7300	GCST90243867
TwinsUK and KORA	Octanoylcarnitine levels	Lipid	Carnitine metabolism	7790	GCST90243734
TwinsUK and KORA	Oleate 18:1n9 levels	Lipid	Long chain fatty acid	7768	GCST90243432
TwinsUK and KORA	Oleoylcarnitine levels	Lipid	Carnitine metabolism	7708	GCST90243807
TwinsUK and KORA	Ornithine levels	Amino acid	Urea cycle; arginine-, proline-, metabolism	7746	GCST90243436
TwinsUK and KORA	O-sulfo-l-tyrosine levels	Xenobiotics	Drug	7765	GCST90243623
TwinsUK and KORA	P-acetamidophenylglucuronide levels	Lipid	Long chain fatty acid	1494	GCST90243690
TwinsUK and KORA	Palmitate 16:0 levels	Lipid	Long chain fatty acid	7800	GCST90243429
TwinsUK and KORA	Palmitoleate 16:1n7 levels	Lipid	Sphingolipid	7776	GCST90243694
TwinsUK and KORA	Palmitoyl sphingomyelin levels	Lipid	Carnitine metabolism	7814	GCST90243883
TwinsUK and KORA	Palmitoylcarnitine levels	Cofactors and vitamins	Pantothenate and CoA metabolism	7701	GCST90243546
TwinsUK and KORA	Pantothenate levels	Xenobiotics	Xanthine metabolism	7604	GCST90243438
TwinsUK and KORA	Paraxanthine levels	Amino acid	Phenylalanine & tyrosine metabolism	7504	GCST90243503
TwinsUK and KORA	P-cresol sulfate levels	Lipid	Medium chain fatty acid	7758	GCST90243850
TwinsUK and KORA	Pelargonate 9:0 levels	Lipid	Long chain fatty acid	7803	GCST90243468
TwinsUK and KORA	Pentadecanoate 15:0 levels	Amino acid	Phenylalanine & tyrosine metabolism	7502	GCST90243433
TwinsUK and KORA	Phenol sulfate levels	Amino acid	Phenylalanine & tyrosine metabolism	7810	GCST90243600
TwinsUK and KORA	Phenylacetate levels	Amino acid	Phenylalanine & tyrosine metabolism	4754	GCST90243490
TwinsUK and KORA	Phenylacetylglutamine levels	Amino acid	Phenylalanine & tyrosine metabolism	7812	GCST90243803
TwinsUK and KORA	Phenylalanine levels	Peptide	Dipeptide	7803	GCST90243407
TwinsUK and KORA	Phenylalanylphenylalanine levels	Amino acid	Phenylalanine & tyrosine metabolism	4961	GCST90243884
TwinsUK and KORA	Phenyllactate (pla) levels	Energy	Oxidative phosphorylation	6064	GCST90243542
TwinsUK and KORA	Phosphate levels	Amino acid	Lysine metabolism	7789	GCST90243466
TwinsUK and KORA	Pipecolate levels	Xenobiotics	Food component, Plant	7792	GCST90243435
TwinsUK and KORA	Piperine levels	Peptide	Dipeptide	7173	GCST90243733
TwinsUK and KORA	Pro-hydroxy-pro levels	Amino acid	Urea cycle; arginine-, proline-, metabolism	7787	GCST90243804
TwinsUK and KORA	Proline levels	Lipid	Fatty acid metabolism (also BCAA metabolism)	7816	GCST90243457
TwinsUK and KORA	Propionylcarnitine levels	Nucleotide	Pyrimidine metabolism, uracil containing	7813	GCST90243593
TwinsUK and KORA	Pseudouridine levels	Cofactors and vitamins	Vitamin B6 metabolism	7785	GCST90243692
TwinsUK and KORA	Pyridoxate levels	Amino acid	Glutamate metabolism	7703	GCST90243572
TwinsUK and KORA	Pyroglutamine levels	Peptide	Dipeptide	7800	GCST90243615
TwinsUK and KORA	Pyroglutamylglycine levels	Carbohydrate	Glycolysis, gluconeogenesis, pyruvate metabolism	1586	GCST90243569
TwinsUK and KORA	Pyruvate levels	Xenobiotics	Food component, Plant	7682	GCST90243415
TwinsUK and KORA	Quinate levels	Xenobiotics	Food component, Plant	6265	GCST90243506
TwinsUK and KORA	Saccharin levels	Xenobiotics	Drug	2449	GCST90243535
TwinsUK and KORA	Salicylate levels	Xenobiotics	Drug	2374	GCST90243439
TwinsUK and KORA	Salicyluric glucuronide levels	Lipid	Inositol metabolism	832	GCST90243682
TwinsUK and KORA	Scyllo-inositol levels	Amino acid	Glycine, serine and threonine metabolism	6500	GCST90243585
TwinsUK and KORA	Serine levels	Amino acid	Tryptophan metabolism	7796	GCST90243577
TwinsUK and KORA	Serotonin 5HT levels	Xenobiotics	Food component, Plant	6139	GCST90243460
TwinsUK and KORA	Stachydrine levels	Lipid	Long chain fatty acid	6745	GCST90243772
TwinsUK and KORA	Stearate 18:0 levels	Lipid	Long chain fatty acid	7803	GCST90243431
TwinsUK and KORA	Stearidonate 18:4n3 levels	Lipid	Carnitine metabolism	7775	GCST90243743
TwinsUK and KORA	Stearoylcarnitine levels	Energy	Krebs cycle	7183	GCST90243779
TwinsUK and KORA	Succinylcarnitine levels	Lipid	Bile acid metabolism	6948	GCST90243874
TwinsUK and KORA	Taurochenodeoxycholate levels	Lipid	Bile acid metabolism	5716	GCST90243516
TwinsUK and KORA	Taurocholate levels	Lipid	Bile acid metabolism	4032	GCST90243517
TwinsUK and KORA	Taurodeoxycholate levels	Lipid	Bile acid metabolism	1564	GCST90243471
TwinsUK and KORA	Taurolithocholate 3-sulfate levels	Lipid	Fatty acid, dicarboxylate	6904	GCST90243872
TwinsUK and KORA	Tetradecanedioate levels	Xenobiotics	Xanthine metabolism	6046	GCST90243837
TwinsUK and KORA	Theobromine levels	Xenobiotics	Xanthine metabolism	7768	GCST90243510
TwinsUK and KORA	Theophylline levels	Carbohydrate	Nucleotide sugars, pentose metabolism	7393	GCST90243511
TwinsUK and KORA	Threitol levels	Cofactors and vitamins	Ascorbate and aldarate metabolism	7381	GCST90243842
TwinsUK and KORA	Threonate levels	Amino acid	Glycine, serine and threonine metabolism	7782	GCST90243566
TwinsUK and KORA	Threonine levels	Xenobiotics	Food component, Plant	6020	GCST90243424
TwinsUK and KORA	Thymol sulfate levels	Amino acid	Urea cycle; arginine-, proline-, metabolism	4172	GCST90243846
TwinsUK and KORA	Trans-4-hydroxyproline levels	Amino acid	Tryptophan metabolism	7802	GCST90243578
TwinsUK and KORA	Tryptophan betaine levels	Amino acid	Tryptophan metabolism	7439	GCST90243875
TwinsUK and KORA	Tryptophan levels	Amino acid	Phenylalanine & tyrosine metabolism	7804	GCST90243403
TwinsUK and KORA	Tyrosine levels	Lipid	Medium chain fatty acid	7807	GCST90243425
TwinsUK and KORA	Undecanoate 11:0 levels	Nucleotide	Purine metabolism, urate metabolism	7500	GCST90243469
TwinsUK and KORA	Urate levels	Amino acid	Urea cycle; arginine-, proline-, metabolism	7819	GCST90243446
TwinsUK and KORA	Urea levels	Nucleotide	Pyrimidine metabolism, uracil containing	7796	GCST90243454
TwinsUK and KORA	Uridine levels	Lipid	Bile acid metabolism	7800	GCST90243416
TwinsUK and KORA	Ursodeoxycholate levels	Lipid	Short chain fatty acid	5477	GCST90243447
TwinsUK and KORA	Valerate levels	Amino acid	Valine, leucine and isoleucine metabolism	4102	GCST90243693
TwinsUK and KORA	Valine levels	Unknown	Unknown	7808	GCST90243453
TwinsUK and KORA	X-01911 levels	Unknown	Unknown	6360	GCST90243621
TwinsUK and KORA	X-02249 levels	Unknown	Unknown	7818	GCST90243606
TwinsUK and KORA	X-02269 levels	Unknown	Unknown	7701	GCST90243599
TwinsUK and KORA	X-02973 levels	Unknown	Unknown	7759	GCST90243472
TwinsUK and KORA	X-03003 levels	Amino acid	Polyamine metabolism	7689	GCST90243473
TwinsUK and KORA	X-03056--N-[3- 2-Oxopyrrolidin-1-yl propyl]acetamide levels	Unknown	Unknown	7812	GCST90243619
TwinsUK and KORA	X-03088 levels	Unknown	Unknown	7474	GCST90243474
TwinsUK and KORA	X-03094 levels	Unknown	Unknown	7804	GCST90243475
TwinsUK and KORA	X-04357 levels	Unknown	Unknown	7502	GCST90243493
TwinsUK and KORA	X-04494 levels	Unknown	Unknown	5007	GCST90243494
TwinsUK and KORA	X-04495 levels	Unknown	Unknown	7490	GCST90243495
TwinsUK and KORA	X-04498 levels	Amino acid	Butanoate metabolism	7160	GCST90243496
TwinsUK and KORA	X-04499--3,4-dihydroxybutyrate levels	Unknown	Unknown	6948	GCST90243497
TwinsUK and KORA	X-04500 levels	Unknown	Unknown	3647	GCST90243498
TwinsUK and KORA	X-05426 levels	Unknown	Unknown	6357	GCST90243505
TwinsUK and KORA	X-05907 levels	Unknown	Unknown	7734	GCST90243518
TwinsUK and KORA	X-06126 levels	Unknown	Unknown	7785	GCST90243601
TwinsUK and KORA	X-06226 levels	Unknown	Unknown	7623	GCST90243521
TwinsUK and KORA	X-06246 levels	Unknown	Unknown	7358	GCST90243522
TwinsUK and KORA	X-06267 levels	Unknown	Unknown	7075	GCST90243523
TwinsUK and KORA	X-06307 levels	Unknown	Unknown	6774	GCST90243524
TwinsUK and KORA	X-06350 levels	Unknown	Unknown	5161	GCST90243525
TwinsUK and KORA	X-06351 levels	Unknown	Unknown	4791	GCST90243526
TwinsUK and KORA	X-07765 levels	Unknown	Unknown	2170	GCST90243602
TwinsUK and KORA	X-08402 levels	Unknown	Unknown	7726	GCST90243538
TwinsUK and KORA	X-08766 levels	Unknown	Unknown	6050	GCST90243540
TwinsUK and KORA	X-08988 levels	Unknown	Unknown	7776	GCST90243547
TwinsUK and KORA	X-09026 levels	Unknown	Unknown	7627	GCST90243548
TwinsUK and KORA	X-09108 levels	Unknown	Unknown	6910	GCST90243549
TwinsUK and KORA	X-09706 levels	Unknown	Unknown	7697	GCST90243551
TwinsUK and KORA	X-09789 levels	Unknown	Unknown	7805	GCST90243624
TwinsUK and KORA	X-10346 levels	Unknown	Unknown	4207	GCST90243718
TwinsUK and KORA	X-10395 levels	Unknown	Unknown	7784	GCST90243552
TwinsUK and KORA	X-10429 levels	Unknown	Unknown	6807	GCST90243553
TwinsUK and KORA	X-10500 levels	Unknown	Unknown	7751	GCST90243554
TwinsUK and KORA	X-10506 levels	Unknown	Unknown	7710	GCST90243555
TwinsUK and KORA	X-10510 levels	Unknown	Unknown	7792	GCST90243556
TwinsUK and KORA	X-10810 levels	Unknown	Unknown	7232	GCST90243567
TwinsUK and KORA	X-11204 levels	Unknown	Unknown	7799	GCST90243598
TwinsUK and KORA	X-11247 levels	Unknown	Unknown	7403	GCST90243603
TwinsUK and KORA	X-11261 levels	Unknown	Unknown	7771	GCST90243604
TwinsUK and KORA	X-11299 levels	Unknown	Unknown	7347	GCST90243608
TwinsUK and KORA	X-11315 levels	Unknown	Unknown	7785	GCST90243609
TwinsUK and KORA	X-11317 levels	Unknown	Unknown	7811	GCST90243610
TwinsUK and KORA	X-11327 levels	Unknown	Unknown	7671	GCST90243612
TwinsUK and KORA	X-11334 levels	Unknown	Unknown	5462	GCST90243613
TwinsUK and KORA	X-11374 levels	Unknown	Unknown	2609	GCST90243617
TwinsUK and KORA	X-11381 levels	Unknown	Unknown	7753	GCST90243618
TwinsUK and KORA	X-11412 levels	Nucleotide	Purine metabolism, (hypo)xanthine/inosine containing	6935	GCST90243620
TwinsUK and KORA	X-11422--xanthine levels	Amino acid	Phenylalanine & tyrosine metabolism	6346	GCST90243622
TwinsUK and KORA	X-11437 levels	Unknown	Unknown	6782	GCST90243625
TwinsUK and KORA	X-11438 levels	Unknown	Unknown	7084	GCST90243626
TwinsUK and KORA	X-11440 levels	Unknown	Unknown	7686	GCST90243627
TwinsUK and KORA	X-11441 levels	Unknown	Unknown	7072	GCST90243628
TwinsUK and KORA	X-11442 levels	Unknown	Unknown	7142	GCST90243629
TwinsUK and KORA	X-11444 levels	Unknown	Unknown	7758	GCST90243630
TwinsUK and KORA	X-11445--5-alpha-pregnan-3beta,20alpha-disulfate levels	Lipid	Sterol/Steroid	2570	GCST90243631
TwinsUK and KORA	X-11452 levels	Unknown	Unknown	6519	GCST90243632
TwinsUK and KORA	X-11469 levels	Unknown	Unknown	7779	GCST90243633
TwinsUK and KORA	X-11470 levels	Unknown	Unknown	7271	GCST90243634
TwinsUK and KORA	X-11478 levels	Unknown	Unknown	6593	GCST90243635
TwinsUK and KORA	X-11483 levels	Unknown	Unknown	4608	GCST90243636
TwinsUK and KORA	X-11485 levels	Unknown	Unknown	4544	GCST90243637
TwinsUK and KORA	X-11491 levels	Unknown	Unknown	6584	GCST90243638
TwinsUK and KORA	X-11497 levels	Unknown	Unknown	7481	GCST90243639
TwinsUK and KORA	X-11521 levels	Unknown	Unknown	7193	GCST90243641
TwinsUK and KORA	X-11529 levels	Unknown	Unknown	6664	GCST90243642
TwinsUK and KORA	X-11530 levels	Unknown	Unknown	7409	GCST90243643
TwinsUK and KORA	X-11537 levels	Unknown	Unknown	2719	GCST90243644
TwinsUK and KORA	X-11538 levels	Unknown	Unknown	7804	GCST90243645
TwinsUK and KORA	X-11540 levels	Unknown	Unknown	2688	GCST90243646
TwinsUK and KORA	X-11546 levels	Unknown	Unknown	2015	GCST90243647
TwinsUK and KORA	X-11550 levels	Unknown	Unknown	7776	GCST90243648
TwinsUK and KORA	X-11552 levels	Unknown	Unknown	2170	GCST90243649
TwinsUK and KORA	X-11593--O-methylascorbate levels	Cofactors and vitamins	Ascorbate and aldarate metabolism	7788	GCST90243650
TwinsUK and KORA	X-11786--methylcysteine levels	Amino acid	Cysteine, methionine, SAM, taurine metabolism	2811	GCST90243654
TwinsUK and KORA	X-11787 levels	Unknown	Unknown	7811	GCST90243655
TwinsUK and KORA	X-11792 levels	Unknown	Unknown	2442	GCST90243656
TwinsUK and KORA	X-11793--oxidized bilirubin levels	Cofactors and vitamins	Hemoglobin and porphyrin metabolism	7611	GCST90243657
TwinsUK and KORA	X-11795 levels	Unknown	Unknown	7763	GCST90243658
TwinsUK and KORA	X-11799 levels	Unknown	Unknown	5038	GCST90243659
TwinsUK and KORA	X-11805 levels	Unknown	Unknown	2814	GCST90243660
TwinsUK and KORA	X-11818 levels	Unknown	Unknown	6790	GCST90243661
TwinsUK and KORA	X-11820 levels	Unknown	Unknown	7710	GCST90243662
TwinsUK and KORA	X-11843 levels	Unknown	Unknown	3938	GCST90243665
TwinsUK and KORA	X-11845 levels	Unknown	Unknown	2741	GCST90243666
TwinsUK and KORA	X-11847 levels	Unknown	Unknown	6059	GCST90243667
TwinsUK and KORA	X-11849 levels	Unknown	Unknown	5350	GCST90243668
TwinsUK and KORA	X-11850 levels	Unknown	Unknown	4868	GCST90243669
TwinsUK and KORA	X-11852 levels	Unknown	Unknown	2974	GCST90243670
TwinsUK and KORA	X-11858 levels	Unknown	Unknown	3427	GCST90243671
TwinsUK and KORA	X-11859 levels	Unknown	Unknown	2721	GCST90243672
TwinsUK and KORA	X-11876 levels	Unknown	Unknown	4965	GCST90243673
TwinsUK and KORA	X-11905 levels	Unknown	Unknown	4761	GCST90243676
TwinsUK and KORA	X-12007 levels	Unknown	Unknown	1362	GCST90243677
TwinsUK and KORA	X-12013 levels	Unknown	Unknown	1948	GCST90243678
TwinsUK and KORA	X-12029 levels	Unknown	Unknown	7564	GCST90243681
TwinsUK and KORA	X-12038 levels	Unknown	Unknown	7758	GCST90243683
TwinsUK and KORA	X-12039 levels	Unknown	Unknown	5461	GCST90243684
TwinsUK and KORA	X-12040 levels	Unknown	Unknown	559	GCST90243685
TwinsUK and KORA	X-12056 levels	Unknown	Unknown	4130	GCST90243686
TwinsUK and KORA	X-12063 levels	Unknown	Unknown	7197	GCST90243687
TwinsUK and KORA	X-12092 levels	Unknown	Unknown	7500	GCST90243698
TwinsUK and KORA	X-12093 levels	Unknown	Unknown	2854	GCST90243699
TwinsUK and KORA	X-12094 levels	Unknown	Unknown	7467	GCST90243700
TwinsUK and KORA	X-12095--N1-methyl-3-pyridone-4-carboxamide levels	Nucleotide	NAD metabolism	7711	GCST90243701
TwinsUK and KORA	X-12100--hydroxytryptophan levels	Amino acid	Tryptophan metabolism	7499	GCST90243702
TwinsUK and KORA	X-12116 levels	Unknown	Unknown	3039	GCST90243703
TwinsUK and KORA	X-12188 levels	Unknown	Unknown	832	GCST90243705
TwinsUK and KORA	X-12189 levels	Unknown	Unknown	481	GCST90243706
TwinsUK and KORA	X-12206 levels	Unknown	Unknown	2795	GCST90243707
TwinsUK and KORA	X-12212 levels	Unknown	Unknown	4566	GCST90243708
TwinsUK and KORA	X-12216 levels	Unknown	Unknown	5369	GCST90243709
TwinsUK and KORA	X-12217 levels	Unknown	Unknown	6469	GCST90243710
TwinsUK and KORA	X-12230 levels	Unknown	Unknown	5649	GCST90243711
TwinsUK and KORA	X-12231 levels	Unknown	Unknown	5111	GCST90243712
TwinsUK and KORA	X-12236 levels	Unknown	Unknown	1924	GCST90243713
TwinsUK and KORA	X-12244--N-acetylcarnosine levels	Peptide	Dipeptide	6608	GCST90243714
TwinsUK and KORA	X-12253 levels	Unknown	Unknown	6004	GCST90243715
TwinsUK and KORA	X-12261 levels	Unknown	Unknown	1050	GCST90243716
TwinsUK and KORA	X-12329 levels	Unknown	Unknown	867	GCST90243717
TwinsUK and KORA	X-12405 levels	Unknown	Unknown	6676	GCST90243722
TwinsUK and KORA	X-12407 levels	Unknown	Unknown	2814	GCST90243723
TwinsUK and KORA	X-12428 levels	Unknown	Unknown	1439	GCST90243724
TwinsUK and KORA	X-12435 levels	Unknown	Unknown	231	GCST90243726
TwinsUK and KORA	X-12441--12-hydroxyeicosatetraenoate 12-HETE levels	Lipid	Eicosanoid	2761	GCST90243727
TwinsUK and KORA	X-12442--5,8-tetradecadienoate levels	Lipid	Long chain fatty acid	7780	GCST90243728
TwinsUK and KORA	X-12443 levels	Unknown	Unknown	5357	GCST90243729
TwinsUK and KORA	X-12450 levels	Unknown	Unknown	6432	GCST90243730
TwinsUK and KORA	X-12456 levels	Unknown	Unknown	4774	GCST90243731
TwinsUK and KORA	X-12465 levels	Unknown	Unknown	5883	GCST90243732
TwinsUK and KORA	X-12510--2-aminooctanoic acid levels	Amino acid	Amino fatty acid	7566	GCST90243748
TwinsUK and KORA	X-12524 levels	Unknown	Unknown	7809	GCST90243749
TwinsUK and KORA	X-12544 levels	Unknown	Unknown	5893	GCST90243752
TwinsUK and KORA	X-12556 levels	Unknown	Unknown	7483	GCST90243753
TwinsUK and KORA	X-12627 levels	Unknown	Unknown	7419	GCST90243755
TwinsUK and KORA	X-12644 levels	Unknown	Unknown	7795	GCST90243756
TwinsUK and KORA	X-12645 levels	Unknown	Unknown	5254	GCST90243757
TwinsUK and KORA	X-12680 levels	Unknown	Unknown	2311	GCST90243759
TwinsUK and KORA	X-12696 levels	Unknown	Unknown	7409	GCST90243760
TwinsUK and KORA	X-12704 levels	Unknown	Unknown	1813	GCST90243761
TwinsUK and KORA	X-12712 levels	Unknown	Unknown	260	GCST90243762
TwinsUK and KORA	X-12717 levels	Unknown	Unknown	1632	GCST90243763
TwinsUK and KORA	X-12719 levels	Unknown	Unknown	1539	GCST90243764
TwinsUK and KORA	X-12726 levels	Unknown	Unknown	5495	GCST90243765
TwinsUK and KORA	X-12728 levels	Unknown	Unknown	537	GCST90243766
TwinsUK and KORA	X-12729 levels	Unknown	Unknown	1753	GCST90243767
TwinsUK and KORA	X-12734 levels	Unknown	Unknown	5616	GCST90243768
TwinsUK and KORA	X-12740 levels	Unknown	Unknown	3731	GCST90243769
TwinsUK and KORA	X-12749 levels	Unknown	Unknown	7178	GCST90243770
TwinsUK and KORA	X-12771 levels	Unknown	Unknown	4734	GCST90243783
TwinsUK and KORA	X-12776 levels	Unknown	Unknown	7764	GCST90243784
TwinsUK and KORA	X-12786 levels	Unknown	Unknown	6566	GCST90243786
TwinsUK and KORA	X-12798 levels	Unknown	Unknown	7552	GCST90243787
TwinsUK and KORA	X-12816 levels	Unknown	Unknown	4524	GCST90243788
TwinsUK and KORA	X-12830 levels	Unknown	Unknown	3415	GCST90243789
TwinsUK and KORA	X-12833 levels	Unknown	Unknown	243	GCST90243790
TwinsUK and KORA	X-12844 levels	Unknown	Unknown	7768	GCST90243791
TwinsUK and KORA	X-12847 levels	Unknown	Unknown	4036	GCST90243792
TwinsUK and KORA	X-12850 levels	Unknown	Unknown	6251	GCST90243793
TwinsUK and KORA	X-12851 levels	Unknown	Unknown	4808	GCST90243795
TwinsUK and KORA	X-12855 levels	Unknown	Unknown	5120	GCST90243796
TwinsUK and KORA	X-12990--docosapentaenoic acid n6-DPA levels	Lipid	Essential fatty acid	2581	GCST90243797
TwinsUK and KORA	X-13069 levels	Unknown	Unknown	6770	GCST90243799
TwinsUK and KORA	X-13183--stearamide levels	Lipid	Fatty acid amide	2503	GCST90243800
TwinsUK and KORA	X-13215 levels	Unknown	Unknown	6305	GCST90243801
TwinsUK and KORA	X-13429 levels	Unknown	Unknown	6344	GCST90243809
TwinsUK and KORA	X-13431--nonanoylcarnitine levels	Lipid	Carnitine metabolism	6591	GCST90243810
TwinsUK and KORA	X-13435 levels	Unknown	Unknown	6970	GCST90243811
TwinsUK and KORA	X-13477 levels	Unknown	Unknown	5952	GCST90243812
TwinsUK and KORA	X-13496 levels	Unknown	Unknown	7656	GCST90243817
TwinsUK and KORA	X-13548 levels	Unknown	Unknown	6022	GCST90243821
TwinsUK and KORA	X-13549 levels	Unknown	Unknown	7330	GCST90243822
TwinsUK and KORA	X-13553 levels	Unknown	Unknown	3085	GCST90243823
TwinsUK and KORA	X-13619 levels	Unknown	Unknown	7791	GCST90243824
TwinsUK and KORA	X-13658 levels	Unknown	Unknown	1412	GCST90243828
TwinsUK and KORA	X-13671 levels	Unknown	Unknown	7311	GCST90243829
TwinsUK and KORA	X-13741 levels	Unknown	Unknown	5325	GCST90243832
TwinsUK and KORA	X-13859 levels	Unknown	Unknown	7002	GCST90243841
TwinsUK and KORA	X-14056 levels	Unknown	Unknown	7259	GCST90243843
TwinsUK and KORA	X-14057 levels	Unknown	Unknown	4716	GCST90243844
TwinsUK and KORA	X-14086 levels	Unknown	Unknown	2686	GCST90243845
TwinsUK and KORA	X-14189--leucylalanine levels	Peptide	Dipeptide	2745	GCST90243851
TwinsUK and KORA	X-14205--alpha-glutamyltyrosine levels	Peptide	Dipeptide	1789	GCST90243852
TwinsUK and KORA	X-14208--phenylalanylserine levels	Peptide	Dipeptide	2455	GCST90243853
TwinsUK and KORA	X-14304--leucylalanine levels	Peptide	Dipeptide	2434	GCST90243854
TwinsUK and KORA	X-14374 levels	Unknown	Unknown	7627	GCST90243855
TwinsUK and KORA	X-14450--phenylalanylleucine levels	Peptide	Dipeptide	2555	GCST90243856
TwinsUK and KORA	X-14473 levels	Unknown	Unknown	6884	GCST90243857
TwinsUK and KORA	X-14541 levels	Unknown	Unknown	1941	GCST90243858
TwinsUK and KORA	X-14588 levels	Unknown	Unknown	7777	GCST90243859
TwinsUK and KORA	X-14625 levels	Unknown	Unknown	7511	GCST90243860
TwinsUK and KORA	X-14626 levels	Unknown	Unknown	6904	GCST90243861
TwinsUK and KORA	X-14632 levels	Unknown	Unknown	1703	GCST90243862
TwinsUK and KORA	X-14658 levels	Unknown	Unknown	3533	GCST90243863
TwinsUK and KORA	X-14662 levels	Unknown	Unknown	4212	GCST90243864
TwinsUK and KORA	X-14745 levels	Unknown	Unknown	5602	GCST90243865
TwinsUK and KORA	X-14977--vanillin levels	Xenobiotics	Food component/Plant	1789	GCST90243873
TwinsUK and KORA	X-18601 levels	Unknown	Unknown	7663	GCST90243501
TwinsUK and KORA	Xanthine levels	Nucleotide	Purine metabolism, (hypo)xanthine, inosine containing	6845	GCST90243465

## Sheet: Table S2
Included IVs for MR analysis
Project	Metabolites	SNP	Chromosome	Position	Effect_allele	Other_allele	Eaf	Beta	Se	P_value	Samplesize	R2	F
CLSA	N-acetyl-1-methylhistidine levels	rs1780966	6	25859205	C	T	0.250198	0.0996551	0.0182806	5e-08	7588	0.00390116	29.7101
CLSA	4-ethylphenylsulfate levels	rs3799346	6	25791126	T	C	0.253172	0.0972645	0.0178419	5e-08	8139	0.00363808	29.7112
CLSA	Mannose to trans-4-hydroxyproline ratio	rs80303896	19	35782308	C	A	0.0502937	-0.192758	0.0353531	4.97e-08	8194	0.00361494	29.721
CLSA	Aspartate to asparagine ratio	rs13133517	4	177440833	C	T	0.340262	-0.0872374	0.0159992	4.96e-08	8195	0.00361482	29.7237
CLSA	Laurate (12:0) levels	rs565822691	2	217752912	A	G	0.000609	1.63288	0.299448	4.95e-08	8226	0.00360172	29.7276
CLSA	1-arachidonoyl-gpc (20:4n6) levels	rs58542926	19	19268740	T	C	0.0754694	-0.15957	0.0292592	4.93e-08	8267	0.00358484	29.7353
CLSA	Indolelactate levels	rs145909629	9	26547368	A	G	0.0147347	0.321487	0.0589415	4.92e-08	8233	0.00360048	29.7426
CLSA	4-hydroxycoumarin levels	rs6487886	12	30194107	G	T	0.964259	-0.249699	0.0457723	4.89e-08	6944	0.00426738	29.7511
CLSA	Campesterol levels	rs148164215	3	149480942	T	C	0.0701439	0.20557	0.0376801	4.88e-08	5300	0.00558454	29.753
CLSA	Methyl glucopyranoside (alpha + beta) levels	rs59758936	4	22797852	G	T	0.161687	-0.116193	0.021298	4.88e-08	7973	0.00371914	29.7559
CLSA	Dimethylglycine levels	rs551277825	5	79196635	A	C	0.0214896	0.281246	0.0515519	4.88e-08	8224	0.00360605	29.7562
CLSA	Glycine levels	rs13241866	7	56023185	G	C	0.753909	0.0945722	0.0173335	4.87e-08	8262	0.00359011	29.7611
CLSA	Hydroxyasparagine levels	rs2223607	6	9557166	T	A	0.00269047	0.699437	0.128187	4.86e-08	8206	0.00361497	29.7648
CLSA	X-11478 levels	rs3007670	1	151925140	G	T	0.625533	-0.0867986	0.0159071	4.85e-08	8242	0.00359952	29.7672
CLSA	Laurylcarnitine levels	rs17843966	4	158708662	C	A	0.264237	-0.092259	0.0169066	4.84e-08	8241	0.00360046	29.7714
CLSA	5alpha-androstan-3alpha,17beta-diol disulfate levels	rs35404636	12	125405410	G	A	0.138626	0.129217	0.0236765	4.83e-08	5082	0.00582682	29.7737
CLSA	Hexanoylglutamine levels	rs9467728	6	26378968	T	C	0.159049	0.113206	0.020741	4.81e-08	8128	0.0036518	29.7833
CLSA	3-methoxycatechol sulfate (1) levels	rs552953523	11	7374616	T	C	0.00342466	-0.722351	0.132311	4.77e-08	8194	0.00362436	29.7988
CLSA	X-12112 levels	rs12208357	6	160122116	T	C	0.0694751	-0.16569	0.0303484	4.77e-08	8211	0.00361702	29.7999
CLSA	Glutamate to glutamine ratio	rs59243420	2	135826968	T	A	0.15751	-0.10931	0.0200189	4.75e-08	8228	0.00361056	29.8081
CLSA	Mannose to fructose ratio	rs79405811	13	31551799	A	G	0.0238037	0.275849	0.0505125	4.73e-08	8202	0.00362284	29.8153
CLSA	4-guanidinobutanoate levels	rs150303036	1	15571339	A	G	0.0143422	-0.338149	0.0619204	4.73e-08	8144	0.00364858	29.8155
CLSA	Carnitine C4 levels	rs73215378	12	119764152	A	C	0.0282595	0.254369	0.0465721	4.71e-08	8111	0.00366444	29.8243
CLSA	X-25422 levels	rs1047891	2	210675783	A	C	0.308919	0.0853351	0.0156234	4.71e-08	8210	0.00362064	29.8262
CLSA	Carnitine C14:1 levels	rs56083751	5	132328945	A	T	0.473668	-0.0812803	0.0148806	4.7e-08	8257	0.00360032	29.828
CLSA	Homocitrulline levels	rs4390625	17	39464094	G	A	0.740662	-0.0943027	0.0172638	4.7e-08	7998	0.00371687	29.8309
CLSA	N-acetylputrescine to (N(1) + N(8))-acetylspermidine ratio	rs73592140	8	18376394	G	A	0.0519633	-0.18828	0.0344667	4.69e-08	8144	0.00365076	29.8334
CLSA	Gamma-glutamylvaline levels	rs200679552	15	24800374	A	T	0.000368	-2.13686	0.391112	4.67e-08	8179	0.00363636	29.8431
CLSA	Gentisate levels	rs549540666	19	55512452	T	C	0.00381679	0.682315	0.12487	4.65e-08	8013	0.0037123	29.8501
CLSA	4-hydroxyphenylacetate levels	rs4438875	5	12991227	A	C	0.0586216	0.176434	0.0322879	4.64e-08	7906	0.00376262	29.8521
CLSA	Indolepropionate levels	rs11681248	2	136062506	T	C	0.629022	-0.0861776	0.01577	4.64e-08	8153	0.00364939	29.8551
CLSA	Picolinate levels	rs12927522	16	20546366	C	T	0.197547	-0.113334	0.020739	4.64e-08	7051	0.00421753	29.8553
CLSA	1-(1-enyl-palmitoyl)-GPE (p-16:0) levels	rs77692382	1	39941043	T	C	0.249263	0.0982977	0.0179868	4.63e-08	8227	0.00361713	29.8589
CLSA	3-phosphoglycerate to phosphate ratio	rs529267527	15	58752261	G	A	0.00616979	-0.537306	0.0983162	4.63e-08	8153	0.00364996	29.8598
CLSA	Pimeloylcarnitine/3-methyladipoylcarnitine (C7-DC) levels	rs11578832	1	53208870	A	G	0.228708	0.100709	0.018426	4.61e-08	7837	0.00379728	29.8651
CLSA	Lactosyl-N-palmitoyl-sphingosine (d18:1/16:0) levels	rs117617764	9	111804228	A	G	0.0147487	-0.347341	0.0635404	4.59e-08	8266	0.00360205	29.8749
CLSA	Pregnenetriol sulfate levels	rs4149056	12	21178615	C	T	0.155787	0.0966057	0.0176714	4.58e-08	8233	0.00361686	29.8785
CLSA	Isovalerylglycine levels	rs10022462	4	88322666	T	C	0.450655	0.0925183	0.0169223	4.57e-08	7100	0.00419231	29.8823
CLSA	X-11299 levels	rs77234600	2	40453503	A	G	0.0326498	0.23462	0.0429144	4.57e-08	8203	0.00363054	29.8826
CLSA	X-12731 levels	rs138705096	16	1306901	A	G	0.00556812	0.675756	0.123594	4.56e-08	5770	0.00515424	29.8837
CLSA	6-bromotryptophan levels	rs1165188	6	25849610	G	A	0.0255879	-0.267511	0.0489277	4.57e-08	8214	0.00362611	29.886
CLSA	N-delta-acetylornithine levels	rs140713639	2	73262906	T	C	0.0668845	0.168586	0.0308293	4.54e-08	8259	0.0036076	29.8958
CLSA	Sphingomyelin (d18:1/18:1, d18:2/18:0) levels	rs7812898	8	112624710	C	T	0.879323	0.121141	0.0221525	4.54e-08	8267	0.0036043	29.8973
CLSA	Oleoyl-linoleoyl-glycerol (18:1/18:2) [2] levels	rs4665710	2	20998163	C	A	0.790807	0.104998	0.0191992	4.53e-08	8069	0.00369292	29.9012
CLSA	Tryptophan betaine levels	rs114988449	2	211554744	A	G	0.041494	-0.212598	0.0388704	4.52e-08	8216	0.00362779	29.9071
CLSA	3-methyl-2-oxovalerate to 4-methyl-2-oxopentanoate ratio	rs553190659	2	126891544	A	G	0.000913	1.39097	0.254219	4.46e-08	8233	0.00362314	29.9305
CLSA	(R)-3-hydroxybutyrylcarnitine levels	rs7727038	5	132254564	T	C	0.553085	-0.0863273	0.015777	4.46e-08	7787	0.0038301	29.932
CLSA	Histidine to trans-urocanate ratio	rs547135094	8	18356025	G	T	0.0495724	-0.195626	0.0357522	4.46e-08	8109	0.00367858	29.9323
CLSA	2-hydroxybutyrate/2-hydroxyisobutyrate levels	rs887417	7	157754202	A	G	0.0996814	0.142185	0.0259851	4.45e-08	8215	0.00363138	29.9332
CLSA	Glycosyl-N-palmitoyl-sphingosine (d18:1/16:0) levels	rs117779137	9	8329348	T	C	0.044797	0.205923	0.0376326	4.45e-08	8245	0.0036184	29.9348
CLSA	Sphingomyelin (d18:2/21:0, d16:2/23:0) levels	rs1047891	2	210675783	A	C	0.310018	0.075801	0.0138522	4.45e-08	8260	0.00361211	29.9369
CLSA	Sphingomyelin (d18:2/21:0, d16:2/23:0) levels	rs150098540	6	168746013	G	A	0.0123726	0.315909	0.0577288	4.44e-08	8260	0.00361233	29.9388
CLSA	Sphingomyelin (d18:1/19:0, d19:1/18:0) levels	rs45461899	9	92068074	A	C	0.0259457	-0.248216	0.0453583	4.44e-08	8256	0.00361413	29.9392
CLSA	O-cresol sulfate levels	rs142568661	18	4220567	C	T	0.004662	0.657902	0.120207	4.42e-08	7315	0.00407825	29.9464
CLSA	5-methyluridine (ribothymidine) levels	rs557700	15	47790829	C	T	0.705823	0.0926237	0.0169232	4.42e-08	8168	0.00365404	29.9484
CLSA	(N(1) + N(8))-acetylspermidine levels	rs59540563	10	133144983	T	C	0.168214	0.107283	0.0195995	4.41e-08	8219	0.00363222	29.9548
CLSA	Caffeic acid sulfate levels	rs1165178	6	25827288	G	A	0.535921	-0.0869832	0.0158905	4.4e-08	7798	0.00382778	29.956
CLSA	2-hydroxysebacate levels	rs2779500	9	14846038	G	C	0.612099	-0.0910714	0.0166351	4.38e-08	7865	0.00379632	29.9642
CLSA	Arginine to glutamate ratio	rs62354638	5	36638487	A	G	0.0312194	0.234775	0.0428842	4.38e-08	8194	0.00364441	29.9642
CLSA	Cortolone glucuronide (1) levels	rs12503514	4	68986723	G	T	0.171974	-0.107711	0.0196744	4.38e-08	8152	0.00366319	29.9647
CLSA	1-oleoyl-2-docosahexaenoyl-GPC (18:1/22:6) levels	rs964184	11	116778201	C	G	0.86875	-0.119699	0.0218633	4.38e-08	8267	0.00361268	29.9671
CLSA	1-palmitoyl-2-docosahexaenoyl-GPE (16:0/22:6) levels	rs6753534	2	27530004	T	C	0.544681	-0.0819497	0.0149682	4.38e-08	8262	0.00361491	29.9675
CLSA	1-stearoyl-2-oleoyl-gpc (18:0/18:1) levels	rs1532085	15	58391167	G	A	0.623468	-0.0865048	0.0157996	4.37e-08	8257	0.00361736	29.9697
CLSA	Thyroxine levels	rs1169288	12	120978847	C	A	0.317795	0.0895045	0.0163472	4.37e-08	8262	0.0036153	29.9708
CLSA	Gamma-glutamyl-2-aminobutyrate levels	rs11839149	13	49329198	G	C	0.13964	-0.127039	0.0232012	4.36e-08	7826	0.00381639	29.9738
CLSA	X-18345 levels	rs117746390	16	13193925	T	A	0.010035	0.510574	0.0932357	4.35e-08	5476	0.0054465	29.9774
CLSA	Tyrosine to pyruvate ratio	rs1260326	2	27508073	C	T	0.587002	0.0864331	0.0157837	4.35e-08	8220	0.00363487	29.9804
CLSA	X-23655 levels	rs12276522	11	116511603	C	T	0.000444	-2.21254	0.404007	4.34e-08	6764	0.00441448	29.9831
CLSA	Adenosine 5'-diphosphate (ADP) to glycerate ratio	rs74802261	17	78739730	A	G	0.0234151	-0.376104	0.0686687	4.32e-08	4544	0.00655847	29.9852
CLSA	Oleoyl-linoleoyl-glycerol (18:1 to 18:2) [2] to linoleoyl-arachidonoyl-glycerol (18:2 to 20:4) [1] ratio	rs142852294	3	120658018	G	A	0.0496426	0.20343	0.0371444	4.33e-08	7620	0.00392087	29.9867
CLSA	Cerotoylcarnitine (C26) levels	rs483148	11	68846594	T	G	0.0485943	0.189866	0.0346676	4.33e-08	8266	0.00361558	29.9876
CLSA	Alpha-ketoglutarate to pyruvate ratio	rs389021	20	46577457	A	G	0.837758	0.113865	0.0207895	4.32e-08	8272	0.00361335	29.9908
CLSA	Vanillic acid glycine levels	rs34199055	6	100635818	T	C	0.148596	-0.126919	0.0231726	4.32e-08	7512	0.00397756	29.9908
CLSA	N-acetylasparagine levels	rs55938508	2	73091913	A	G	0.0608756	-0.17908	0.032696	4.32e-08	7935	0.00376634	29.9913
CLSA	X-21471 levels	rs7092699	10	99605545	A	G	0.394515	0.0868011	0.0158454	4.3e-08	7982	0.00374544	30.001
CLSA	Alpha-hydroxyisocaproate levels	rs539544964	13	21845206	A	G	0.000852	-1.35425	0.247214	4.3e-08	8250	0.00362427	30.0017
CLSA	N-acetyl-L-alanine levels	rs13146163	4	76490938	T	G	0.524248	0.0793809	0.0144907	4.3e-08	8220	0.00363746	30.0018
CLSA	Histidine to glutamine ratio	rs1047891	2	210675783	A	C	0.309649	-0.0901629	0.0164584	4.3e-08	8223	0.00363637	30.0037
CLSA	Bilirubin degradation product, C16H18N2O5 (2) levels	rs11894379	2	233697515	A	T	0.022095	-0.284051	0.0518496	4.29e-08	8252	0.00362381	30.0052
CLSA	1-palmitoyl-2-oleoyl-gpc (16:0/18:1) levels	rs12334629	8	35513542	C	A	0.0911187	-0.147136	0.0268566	4.29e-08	8249	0.00362541	30.0075
CLSA	X-12798 levels	rs1247357	6	160932370	G	A	0.93187	0.17017	0.0310582	4.28e-08	8186	0.00365386	30.0129
CLSA	X-24544 levels	rs2342307	3	196215616	G	A	0.619653	-0.082188	0.0149993	4.27e-08	7939	0.00376764	30.0169
CLSA	Phosphoethanolamine levels	rs13062174	3	56824658	G	A	0.554509	0.0857443	0.0156478	4.26e-08	8253	0.00362506	30.0192
CLSA	Docosapentaenoate (n6 DPA; 22:5n6) levels	rs17686579	4	149408424	C	A	0.289175	-0.0974666	0.0177866	4.26e-08	7540	0.00396669	30.02
CLSA	1-dihomo-linolenylglycerol (20:3) levels	rs1895342	5	157599344	A	G	0.127071	0.139195	0.0253968	4.23e-08	6470	0.0046214	30.03
CLSA	Sphingomyelin (d18:2/16:0, d18:1/16:1) levels	rs174634	11	61879915	C	G	0.73973	0.0891088	0.0162583	4.23e-08	8272	0.00361831	30.0321
CLSA	3-formylindole levels	rs34396849	6	28283178	C	A	0.0929654	-0.136057	0.0248241	4.23e-08	8256	0.00362533	30.0324
CLSA	Dopamine 3-o-sulfate levels	rs11043016	11	2184797	C	T	0.228748	0.100458	0.0183286	4.23e-08	8252	0.00362721	30.0334
CLSA	Hypotaurine to cysteine ratio	rs73048024	3	25507759	A	G	0.0656597	-0.16694	0.0304467	4.18e-08	8134	0.00368243	30.0562
CLSA	1-palmitoyl-2-arachidonoyl-GPE (16:0/20:4) levels	rs13081352	3	136222574	A	C	0.117529	-0.131147	0.0239185	4.18e-08	8257	0.00362784	30.0569
CLSA	Glucuronide of C12H22O4 (1) levels	rs12491981	3	122339026	C	T	0.0908066	0.17349	0.0316382	4.17e-08	5831	0.00513037	30.0591
CLSA	Benzoate to oleoyl-linoleoyl-glycerol (18:1 to 18:2) [2] ratio	rs1168041	1	62494579	C	T	0.668149	-0.0977144	0.0178193	4.17e-08	7162	0.00418102	30.0618
CLSA	Pro-hydroxy-pro levels	rs62316592	4	137090518	C	A	0.0310025	0.24215	0.0441591	4.17e-08	8208	0.00365009	30.0623
CLSA	X-24337 levels	rs483180	1	119724882	G	C	0.318142	0.0908468	0.0165669	4.17e-08	8088	0.00370411	30.0628
CLSA	Oleoyl ethanolamide levels	rs75598025	1	45553550	G	A	0.00728597	-0.489794	0.0893122	4.16e-08	8243	0.00363528	30.0677
CLSA	Bilirubin degradation product, C17H18N2O4 (2) levels	rs142217338	2	233819512	A	C	0.011455	0.384004	0.0700198	4.15e-08	8255	0.00363022	30.0694
CLSA	Choline to taurocholate ratio	rs2426643	20	56717423	G	A	0.478218	0.0886531	0.0161648	4.15e-08	7625	0.00392914	30.07
CLSA	5-hydroxylysine levels	rs144429282	3	30096963	T	C	0.0119106	0.387083	0.0705729	4.14e-08	8128	0.0036876	30.0764
CLSA	X-26109 levels	rs527976953	7	101817086	T	C	0.0210458	-0.314125	0.0572682	4.13e-08	6992	0.00428461	30.0783
CLSA	1-oleoylglycerol (18:1) levels	rs114881696	4	92980470	G	C	0.0340631	-0.236439	0.0431018	4.12e-08	8225	0.00364524	30.0844
CLSA	1-(1-enyl-stearoyl)-2-arachidonoyl-GPE (p-18:0/20:4) levels	rs3826886	19	55229837	A	G	0.160522	-0.115275	0.0210141	4.12e-08	8254	0.00363248	30.0845
CLSA	2R,3R-dihydroxybutyrate levels	rs13889	16	1777001	T	C	0.0494566	-0.194609	0.035474	4.11e-08	8223	0.0036466	30.0885
CLSA	X-21383 levels	rs137909323	7	96782950	A	G	0.0969849	0.142467	0.0259678	4.1e-08	8226	0.00364572	30.0921
CLSA	5-acetylamino-6-formylamino-3-methyluracil levels	rs17126447	8	18331265	G	A	0.0257712	0.2801	0.0510514	4.1e-08	7599	0.00394582	30.0952
CLSA	1,5-anhydroglucitol (1,5-ag) levels	rs11650156	17	19551061	C	T	0.048794	-0.194252	0.0354037	4.09e-08	8139	0.00368518	30.0973
CLSA	Phosphate to threonine ratio	rs17712208	1	213977102	A	T	0.0298005	-0.245397	0.044725	4.09e-08	8226	0.00364639	30.0976
CLSA	Pregnenetriol disulfate levels	rs4149056	12	21178615	C	T	0.155699	0.105831	0.0192867	4.08e-08	8228	0.00364611	30.1026
CLSA	Taurochenodeoxycholic acid 3-sulfate levels	rs147592063	2	49726399	T	G	0.00336464	0.785135	0.14308	4.08e-08	7157	0.00418964	30.103
CLSA	Biliverdin levels	rs142217338	2	233819512	A	C	0.0115061	0.374418	0.0682311	4.08e-08	8262	0.00363148	30.1053
CLSA	3-methoxycatechol sulfate (2) levels	rs144886872	7	136007807	G	A	0.0116391	0.418993	0.0763485	4.07e-08	7286	0.00411654	30.1088
CLSA	2-oxoarginine levels	rs13107325	4	102267552	T	C	0.0740808	0.159403	0.029046	4.07e-08	8223	0.00364924	30.1103
CLSA	Adenosine 3',5'-cyclic monophosphate (camp) levels	rs17596628	2	59684093	C	G	0.0277572	-0.28053	0.0511072	4.04e-08	6756	0.00443989	30.1208
CLSA	3-methylglutaconate levels	rs12922098	16	697454	C	T	0.221115	0.0978217	0.0178215	4.04e-08	8197	0.00366213	30.1215
CLSA	Phosphoethanolamine levels	rs138384465	1	27130351	T	C	0.0228155	0.282044	0.0513829	4.04e-08	8253	0.00363749	30.1225
CLSA	X-23276 levels	rs72684411	4	97519011	T	G	0.0108414	0.50969	0.0928414	4.02e-08	5407	0.00554317	30.1279
CLSA	N2-acetyl,N6-methyllysine levels	rs145640972	10	98462209	T	C	0.0142964	-0.362907	0.0661085	4.03e-08	8069	0.00372081	30.1279
CLSA	Gamma-glutamylglycine levels	rs55888687	2	210853637	C	T	0.171588	-0.110204	0.0200746	4.03e-08	8263	0.00363398	30.1298
CLSA	X-23659 levels	rs1108577	7	150801331	A	T	0.647991	0.082691	0.0150617	4.02e-08	8176	0.00367307	30.1344
CLSA	X-25422 levels	rs2169387	8	9323885	G	A	0.90217	-0.134199	0.0244416	4.01e-08	8210	0.00365851	30.1393
CLSA	Linolenoylcarnitine (C18:3) levels	rs4149056	12	21178615	C	T	0.155594	0.113394	0.0206519	4e-08	8195	0.00366536	30.1408
CLSA	Androstenediol (3alpha, 17alpha) monosulfate (3) levels	rs2954021	8	125469835	G	A	0.509404	-0.0747337	0.0136104	4e-08	8192	0.00366696	30.1429
CLSA	N-acetylarginine levels	rs11568438	14	22813127	A	G	0.0198451	0.299824	0.0545966	3.98e-08	8271	0.00363298	30.1506
CLSA	10-undecenoate (11:1n1) levels	rs115471818	1	47540451	T	C	0.0353584	0.226711	0.0412813	3.98e-08	8243	0.00364558	30.1532
CLSA	Hydantoin-5-propionate levels	rs59038625	18	36209431	C	T	0.0491642	-0.195447	0.0355876	3.97e-08	8164	0.00368092	30.1546
CLSA	Linolenoylcarnitine (C18:3) levels	rs555814385	3	196243633	C	G	0.00966597	-0.419398	0.0763614	3.97e-08	8195	0.00366742	30.1578
CLSA	X-07765 levels	rs3118361	6	28930510	T	C	0.0935687	0.144568	0.0263217	3.97e-08	8127	0.00369809	30.1585
CLSA	Glutamate to cysteine ratio	rs60253740	2	135814282	T	G	0.157702	-0.111043	0.0202168	3.96e-08	8199	0.00366608	30.1614
CLSA	Adenosine 5'-diphosphate (ADP) to mannose ratio	rs184661503	12	65305170	T	C	0.00240175	-1.1463	0.208668	3.94e-08	4587	0.00653594	30.1645
CLSA	Cortisol to taurocholate ratio	rs4731512	7	128733480	A	G	0.0565515	-0.191206	0.0348087	3.95e-08	7610	0.00394934	30.1657
CLSA	Adenosine 5'-monophosphate (AMP) to methionine ratio	rs576100058	13	68037618	T	C	0.0063937	-0.528969	0.0962894	3.94e-08	8194	0.00366953	30.1715
CLSA	Dihomo-linolenoylcarnitine (C20:3n3 or 6) levels	rs2024635	20	34834811	A	G	0.617691	-0.0865731	0.0157573	3.93e-08	8092	0.00371646	30.1783
CLSA	Deoxycholic acid glucuronide levels	rs72649693	4	68262449	C	T	0.0159216	-0.335427	0.061051	3.92e-08	8060	0.00373123	30.1789
CLSA	Androstenediol (3beta,17beta) disulfate (2) levels	rs12096570	1	26526216	C	T	0.251266	0.0869856	0.0158319	3.92e-08	8205	0.00366569	30.1802
CLSA	Eicosanedioate (C20-DC) levels	rs60953408	6	24308575	T	C	0.0792121	-0.153677	0.0279697	3.92e-08	8258	0.00364236	30.1812
CLSA	Etiocholanolone glucuronide levels	rs72789813	2	32873903	T	C	0.0195675	0.304783	0.055459	3.89e-08	7821	0.00384681	30.1944
CLSA	2-linoleoylglycerol (18:2) levels	rs146078477	3	39008052	A	G	0.000708	-1.81653	0.330521	3.89e-08	6378	0.00471358	30.1961
CLSA	1-oleoylglycerol (18:1) levels	rs72785421	16	14193978	C	T	0.151933	-0.119237	0.0216956	3.89e-08	8225	0.0036589	30.1976
CLSA	5alpha-pregnan-diol disulfate levels	rs7641134	3	133889504	A	G	0.0818427	-0.216211	0.0393345	3.87e-08	4110	0.00729769	30.1993
CLSA	X-23641 levels	rs2294915	22	43945024	T	C	0.236759	-0.105849	0.0192581	3.88e-08	6673	0.00450675	30.2007
CLSA	1-arachidonoyl-GPE (20:4n6) levels	rs261342	15	58438954	C	G	0.782679	-0.103625	0.018854	3.88e-08	8270	0.00363943	30.2007
CLSA	Urate levels	rs144853353	12	114021156	T	G	0.0175907	-0.293176	0.0533369	3.87e-08	8264	0.00364272	30.2062
CLSA	4-hydroxyphenylacetylglutamine levels	rs6682605	1	151953981	T	C	0.316104	0.0892262	0.0162296	3.85e-08	7752	0.00388388	30.2174
CLSA	4-hydroxyphenylpyruvate levels	rs71456122	11	63529325	A	G	0.0139896	0.373178	0.0678753	3.84e-08	7813	0.00385402	30.2202
CLSA	Propionylglycine levels	rs2297442	9	6540540	C	T	0.288836	-0.098395	0.0178947	3.83e-08	7311	0.0041184	30.2258
CLSA	N-acetylvaline levels	rs74289058	4	180559610	T	C	0.00841977	0.442037	0.0803802	3.81e-08	8218	0.00366655	30.2352
CLSA	1-arachidonylglycerol (20:4) levels	rs11215670	11	115733516	T	C	0.0372577	0.221077	0.0402002	3.81e-08	7650	0.00393782	30.2355
CLSA	1-(1-enyl-stearoyl)-2-arachidonoyl-GPE (p-18:0/20:4) levels	rs7412	19	44908822	T	C	0.0836769	0.152027	0.0276425	3.8e-08	8254	0.00365118	30.24
CLSA	3beta-hydroxy-5-cholestenoate levels	rs55947901	3	69783226	C	A	0.223133	0.102057	0.0185564	3.8e-08	8259	0.00364908	30.2408
CLSA	N6-carbamoylthreonyladenosine levels	rs3117425	6	29292654	T	C	0.101188	0.12857	0.0233768	3.8e-08	8176	0.00368608	30.2415
CLSA	2-methoxyresorcinol sulfate levels	rs561420038	22	19939007	C	T	0.00374341	-0.816355	0.148401	3.78e-08	5897	0.00510541	30.2508
CLSA	Sphingomyelin (d18:1/22:2, d18:2/22:1, d16:1/24:2) levels	rs869416	12	30418598	G	C	0.300195	-0.084723	0.0154012	3.78e-08	8267	0.00364719	30.2544
CLSA	1-(1-enyl-palmitoyl)-GPE (p-16:0) levels	rs3826884	19	55226813	A	G	0.182754	-0.110688	0.0201191	3.76e-08	8227	0.00366562	30.2607
CLSA	Glycochenodeoxycholate glucuronide (1) levels	rs4269970	12	20640991	T	G	0.382382	0.0865481	0.0157306	3.76e-08	8236	0.00366197	30.2635
CLSA	2R,3R-dihydroxybutyrate levels	rs2068888	10	93079885	A	G	0.455961	0.0840083	0.0152674	3.75e-08	8223	0.00366849	30.2697
CLSA	3-ethylcatechol sulfate (2) levels	rs565379300	1	240173249	G	A	0.00708481	-0.649004	0.117928	3.73e-08	4814	0.00625217	30.2747
CLSA	X-24328 levels	rs3856497	2	33515921	A	T	0.83943	0.109419	0.0198835	3.73e-08	7807	0.00386397	30.2753
CLSA	Dodecadienoate (12:2) levels	rs660560	6	4125707	G	A	0.315031	0.0889172	0.0161566	3.72e-08	8244	0.00366051	30.2807
CLSA	Ascorbic acid 3-sulfate levels	rs12448270	16	28529803	T	C	0.0479709	0.195258	0.0354697	3.69e-08	8186	0.0036883	30.2968
CLSA	Androsterone glucuronide levels	rs72787510	2	32588517	G	A	0.0235346	-0.24198	0.043956	3.69e-08	7980	0.00378332	30.298
CLSA	Adenosine 5'-diphosphate (ADP) to phosphoethanolamine ratio	rs112036394	16	4812786	C	T	0.1452	-0.161606	0.0293531	3.68e-08	4579	0.00657614	30.2982
CLSA	Pregnenediol disulfate (C21H34O8S2) levels	rs6740315	2	176655378	C	T	0.659766	-0.079346	0.0144127	3.69e-08	8245	0.00366248	30.3008
CLSA	N4-acetylcytidine levels	rs9467618	6	25824581	T	C	0.247439	0.100961	0.0183359	3.67e-08	7425	0.00406665	30.31
CLSA	N2,N5-diacetylornithine levels	rs3799344	6	25786765	T	C	0.445273	-0.0861032	0.015636	3.66e-08	7596	0.00397623	30.3161
CLSA	Histidine to pyruvate ratio	rs9792562	9	18307172	C	T	0.451676	-0.0865692	0.0157206	3.66e-08	8241	0.00366618	30.3168
CLSA	Orotidine levels	rs4766578	12	111466567	A	T	0.50188	-0.0801171	0.0145484	3.65e-08	8017	0.0037685	30.3188
CLSA	Hypotaurine to cysteine ratio	rs1126464	16	89637957	C	G	0.222766	0.101893	0.0185001	3.64e-08	8134	0.00371552	30.3273
CLSA	Cerotoylcarnitine (C26) levels	rs77305287	8	87418186	T	G	0.0328812	0.234474	0.0425715	3.63e-08	8266	0.0036565	30.3282
CLSA	Leucine to phosphate ratio	rs10227729	7	25466138	C	T	0.16595	0.106942	0.0194162	3.63e-08	8298	0.00364259	30.3294
CLSA	X-23659 levels	rs116068903	1	67033038	T	C	0.0172818	-0.304889	0.0553394	3.6e-08	8176	0.00369883	30.3465
CLSA	N-oleoyltaurine levels	rs113792108	11	11671812	T	C	0.020191	0.310829	0.0564161	3.6e-08	7375	0.00409912	30.3472
CLSA	N,N-dimethylalanine levels	rs860081	10	88675831	A	T	0.019186	0.31165	0.0565641	3.59e-08	8219	0.00367987	30.3492
CLSA	Orotate levels	rs470119	22	50528485	C	T	0.61057	0.0874342	0.0158691	3.59e-08	8128	0.00372096	30.3495
CLSA	2,2'-Methylenebis(6-tert-butyl-p-cresol) levels	rs11744583	5	179216568	G	A	0.124912	-0.140324	0.0254651	3.58e-08	7397	0.00408826	30.3568
CLSA	5-dodecenoylcarnitine (C12:1) levels	rs12136754	1	75764547	A	C	0.33382	-0.0875856	0.0158939	3.57e-08	7899	0.00382971	30.3595
CLSA	X-24241 levels	rs77010315	5	151343594	A	C	0.0120572	-0.391863	0.0711089	3.57e-08	8053	0.00375689	30.3608
CLSA	Salicylate levels	rs73627137	20	60928460	A	T	0.00049	1.89659	0.344137	3.56e-08	8191	0.00369436	30.3653
CLSA	4-hydroxychlorothalonil levels	rs74319256	5	104917707	G	T	0.224647	0.100532	0.0182401	3.56e-08	8216	0.00368376	30.3703
CLSA	Sphingomyelin (d18:1/22:2, d18:2/22:1, d16:1/24:2) levels	rs1535	11	61830500	G	A	0.343523	0.0808188	0.0146624	3.55e-08	8267	0.00366162	30.3745
CLSA	Arachidoylcarnitine (C20) levels	rs140836436	22	30026468	A	G	0.0050821	-0.611263	0.110882	3.53e-08	7682	0.00394044	30.3823
CLSA	Vanillylmandelate (VMA) levels	rs12419444	11	2188428	T	C	0.187746	0.094756	0.0171887	3.53e-08	8216	0.00368522	30.3824
CLSA	7-methylxanthine levels	rs6569661	6	130185619	G	A	0.727036	-0.0991221	0.0179795	3.53e-08	8019	0.00377592	30.3863
CLSA	Succinylcarnitine levels	rs74991768	13	47961693	T	C	0.124253	-0.124351	0.0225523	3.51e-08	8212	0.00368861	30.3956
CLSA	Erythronate levels	rs1077697	14	90676435	T	C	0.290373	0.0860267	0.0156007	3.5e-08	8198	0.00369541	30.3999
CLSA	Methionine levels	rs544907088	4	12339075	C	G	0.000609	1.71165	0.310365	3.49e-08	8222	0.00368556	30.4074
CLSA	(2 or 3)-decenoate (10:1n7 or n8) levels	rs35259237	14	73424129	A	C	0.0130715	-0.356765	0.0646892	3.49e-08	8124	0.00372999	30.4084
CLSA	Tricosanoyl sphingomyelin (d18:1/23:0) levels	rs390082	19	44913574	G	T	0.10752	-0.126255	0.0228898	3.47e-08	8257	0.00367108	30.4164
CLSA	Catechol sulfate levels	rs143550070	21	16457169	G	T	0.014074	-0.366159	0.0663833	3.47e-08	8242	0.00367781	30.417
CLSA	X-11372 levels	rs4762697	12	21162039	T	A	0.714419	0.0902278	0.0163573	3.47e-08	8251	0.00367411	30.4195
CLSA	X-16124 levels	rs539977812	6	36085337	A	G	0.00413767	0.820365	0.148702	3.45e-08	5337	0.0056704	30.4241
CLSA	Bilirubin (E,Z or Z,E) levels	rs531321977	12	21213161	A	G	0.184511	-0.105556	0.0191345	3.46e-08	8238	0.00368051	30.4247
CLSA	Erythronate levels	rs10029860	4	76489948	A	C	0.525138	0.0771329	0.0139792	3.43e-08	8198	0.00369996	30.4375
CLSA	Argininate levels	rs73542824	6	131552842	A	G	0.0317644	0.234379	0.0424759	3.43e-08	8226	0.00368773	30.4401
CLSA	21-hydroxypregnenolone disulfate levels	rs139230314	11	80628808	A	G	0.0132826	-0.353962	0.0641429	3.42e-08	8132	0.00373074	30.4445
CLSA	Docosahexaenoylcarnitine (C22:6) levels	rs12208357	6	160122116	T	C	0.0719326	0.182543	0.0330773	3.42e-08	6287	0.0048209	30.4461
CLSA	Isobutyrylcarnitine (c4) levels	rs645851	6	159976681	T	C	0.77508	-0.102395	0.0185531	3.41e-08	8243	0.00368161	30.4522
CLSA	Gamma-glutamylalanine levels	rs75200713	3	184099766	C	T	0.0580369	-0.193024	0.0349726	3.4e-08	7518	0.0040356	30.4545
CLSA	Vanillactate levels	rs11637168	15	72808353	A	C	0.615894	0.0830326	0.0150427	3.39e-08	7935	0.00382503	30.4604
CLSA	Alpha-ketoglutarate to proline ratio	rs151304595	4	185471787	A	C	0.0117454	-0.386868	0.0700722	3.37e-08	8273	0.00367091	30.474
CLSA	Plasma free proline levels	rs2540635	22	18971300	A	T	0.0124474	-0.379074	0.0686559	3.36e-08	8257	0.00367849	30.478
CLSA	X-15523 levels	rs78382947	17	59872694	G	A	0.000682	1.68297	0.304795	3.36e-08	8071	0.00376333	30.481
CLSA	Arabonate/xylonate levels	rs12185470	18	731456	T	C	0.125691	0.120794	0.0218764	3.36e-08	8211	0.00369942	30.4813
CLSA	N-acetylthreonine levels	rs1047891	2	210675783	A	C	0.308734	-0.0868764	0.0157328	3.35e-08	8223	0.00369448	30.485
CLSA	Alanine to asparagine ratio	rs2693467	15	52403871	C	T	0.11006	0.13844	0.0250703	3.35e-08	8248	0.00368343	30.4859
CLSA	Adenosine 5'-monophosphate (AMP) to aspartate ratio	rs10466932	12	116397262	A	G	0.145049	0.116693	0.0211305	3.34e-08	8205	0.00370323	30.4905
CLSA	Indoleacetylglutamine levels	rs6789480	3	126678768	T	C	0.0363547	0.255145	0.0461974	3.33e-08	6161	0.00492655	30.4929
CLSA	Gamma-glutamyl-2-aminobutyrate levels	rs78334557	3	78621924	G	A	0.030041	0.258011	0.0467158	3.33e-08	7826	0.00388257	30.4956
CLSA	X-17354 levels	rs560904294	6	15545174	T	A	0.00270472	1.0142	0.183618	3.32e-08	5375	0.00564391	30.4969
CLSA	Undecenoylcarnitine (C11:1) levels	rs78029652	11	95830342	G	A	0.00722614	-0.492309	0.089134	3.33e-08	8253	0.00368277	30.4989
CLSA	Androstenediol (3beta,17beta) monosulfate (2) levels	rs2342307	3	196215616	G	A	0.62019	-0.0863974	0.0156403	3.31e-08	7811	0.00389145	30.507
CLSA	N6-methyllysine levels	rs148836869	10	98356968	T	C	0.00895342	0.454561	0.0822817	3.31e-08	8299	0.00366402	30.5122
CLSA	Lignoceroylcarnitine (C24) levels	rs116707183	4	82570333	G	C	0.0310517	-0.247644	0.0448262	3.3e-08	8238	0.00369117	30.5131
CLSA	Lignoceroylcarnitine (C24) levels	rs77305287	8	87418186	T	G	0.0329931	0.240883	0.0436008	3.3e-08	8238	0.00369144	30.5153
CLSA	Dihydroferulate levels	rs77005513	5	96222880	A	T	0.00047	2.23661	0.404799	3.29e-08	6398	0.00474887	30.5187
CLSA	Cysteinylglycine levels	rs188711067	19	52059338	C	A	0.11107	0.132753	0.0240243	3.28e-08	8214	0.00370357	30.5268
CLSA	X-21733 levels	rs4410790	7	17244953	C	T	0.623168	-0.0934541	0.0169071	3.25e-08	6916	0.00439834	30.5445
CLSA	X-16935 levels	rs10151251	14	73513468	A	G	0.517951	0.0869631	0.0157326	3.25e-08	7804	0.00389991	30.5462
CLSA	Metabolonic lactone sulfate levels	rs150723390	7	100872302	A	G	0.016001	0.332778	0.0601915	3.23e-08	8203	0.00371237	30.5586
CLSA	X-24544 levels	rs13198474	6	25874195	A	G	0.0718789	0.153644	0.027787	3.21e-08	7939	0.0038363	30.566
CLSA	Arginine to ornithine ratio	rs2182168	10	98388596	G	C	0.352905	0.0879106	0.0158989	3.21e-08	8250	0.00369222	30.5663
CLSA	2-aminooctanoate levels	rs390132	14	60143046	C	T	0.134326	0.124366	0.022488	3.2e-08	8178	0.00372592	30.577
CLSA	Adenosine 5'-monophosphate (AMP) to serine ratio	rs12669623	7	56071486	C	G	0.702964	-0.09315	0.0168432	3.19e-08	8194	0.0037188	30.5781
CLSA	Fructose to sucrose ratio	rs1564374	12	57616380	G	A	0.563278	0.0878204	0.0158752	3.17e-08	7719	0.00394887	30.5943
CLSA	Aspartate to asparagine ratio	rs62354638	5	36638487	A	G	0.0319501	-0.239514	0.0432969	3.17e-08	8195	0.00372032	30.5944
CLSA	Histidine to alanine ratio	rs1260326	2	27508073	C	T	0.587097	0.0859873	0.0155434	3.16e-08	8233	0.00370346	30.5965
CLSA	X-15461 levels	rs541273	12	265236	T	C	0.83402	0.111747	0.020198	3.16e-08	8144	0.00374445	30.6019
CLSA	N-acetylputrescine levels	rs12208357	6	160122116	T	C	0.0690814	0.162203	0.0293162	3.15e-08	8243	0.00370005	30.6053
CLSA	1-stearoyl-gpc (18:0) levels	rs404673	5	31674985	T	C	0.0870492	0.148702	0.0268745	3.14e-08	8240	0.00370182	30.6089
CLSA	N-acetyl-1-methylhistidine levels	rs113864403	1	86763822	C	A	0.0428401	0.216537	0.0391327	3.14e-08	7588	0.00401891	30.6105
CLSA	3-(3-amino-3-carboxypropyl)uridine levels	rs144098166	4	5519291	G	A	0.0104044	0.401517	0.0725569	3.13e-08	7679	0.00397207	30.6152
CLSA	Cytidine to N-acetylneuraminate ratio	rs62021453	15	84945067	A	G	0.197399	-0.115296	0.0208301	3.11e-08	7683	0.00397179	30.629
CLSA	Serine to threonine ratio	rs28727338	7	56761700	T	A	0.157531	-0.117732	0.0212693	3.11e-08	8237	0.00370596	30.6321
CLSA	X-24951 levels	rs8140725	22	48446736	T	C	0.00183486	-0.965019	0.174332	3.1e-08	8208	0.00371931	30.6346
CLSA	X-23659 levels	rs909530	1	171114034	T	C	0.247275	-0.0928601	0.0167752	3.1e-08	8176	0.00373385	30.6349
CLSA	X-22162 levels	rs3779701	8	1930283	T	C	0.0203277	-0.286975	0.051842	3.1e-08	8249	0.00370095	30.6351
CLSA	Docosahexaenoylcarnitine (C22:6) levels	rs1746764	6	10948633	A	G	0.436471	0.0976164	0.0176326	3.09e-08	6287	0.00485129	30.639
CLSA	Octadecanedioylcarnitine (C18-DC) levels	rs2060260	19	15593972	A	G	0.51473	0.0838363	0.0151429	3.09e-08	8049	0.00379362	30.6435
CLSA	Picolinoylglycine levels	rs41286234	6	134918620	C	G	0.0186415	0.309185	0.0558443	3.08e-08	7862	0.00388379	30.6456
CLSA	Cytidine to N-acetylglucosamine to N-acetylgalactosamine ratio	rs62021453	15	84945067	A	G	0.197041	-0.116725	0.0210806	3.08e-08	7427	0.00411111	30.651
CLSA	Ximenoylcarnitine (C26:1) levels	rs483148	11	68846594	T	G	0.0485631	0.193791	0.0349945	3.06e-08	8260	0.00369895	30.6593
CLSA	Cis-4-decenoate (10:1n6) levels	rs556124	1	152448127	T	G	0.680452	-0.089624	0.0161837	3.06e-08	8173	0.00373839	30.661
CLSA	X-17690 levels	rs1491598	3	70589414	G	A	0.225419	0.111541	0.020137	3.04e-08	7043	0.00433744	30.673
CLSA	N,N,N-trimethyl-5-aminovalerate levels	rs9382940	6	14133342	T	C	0.162286	0.114421	0.0206573	3.04e-08	8214	0.00372126	30.6732
CLSA	Cysteinylglycine levels	rs8049197	16	89726419	A	C	0.817391	-0.111118	0.0200606	3.04e-08	8214	0.00372141	30.6743
CLSA	X-24328 levels	rs1344	1	147647471	A	G	0.582446	0.0798784	0.0144201	3.04e-08	7807	0.00391502	30.6769
CLSA	Bilirubin (E,E) levels	rs4533344	17	4723886	T	C	0.112013	-0.136003	0.0245522	3.04e-08	8263	0.00369972	30.6769
CLSA	X-13431 levels	rs115346372	2	210360366	A	T	0.0240261	-0.27472	0.0495919	3.03e-08	8161	0.00374616	30.6798
CLSA	Alanine to asparagine ratio	rs45444495	14	103739766	A	G	0.0621352	-0.175945	0.031761	3.03e-08	8248	0.00370684	30.6803
CLSA	3-methylglutarylcarnitine (2) levels	rs73023687	6	160071318	A	G	0.133449	-0.119037	0.0214852	3.02e-08	8220	0.00372044	30.6888
CLSA	Caffeine to linoleate (18:2n6) ratio	rs12548231	8	58302521	C	A	0.540648	-0.0871459	0.0157289	3.02e-08	7939	0.00385173	30.6894
CLSA	1-stearoyl-2-linoleoyl-gpc (18:0/18:2) levels	rs12928099	16	15056648	A	C	0.290762	-0.0905156	0.0163371	3.02e-08	8231	0.00371559	30.6896
CLSA	Hydroxypalmitoyl sphingomyelin (d18:1/16:0(OH)) levels	rs1260326	2	27508073	C	T	0.587611	0.0849292	0.0153285	3.01e-08	8260	0.00370274	30.6909
CLSA	Glutarylcarnitine (c5-dc) levels	rs12431901	14	100296166	T	G	0.309956	0.0907431	0.0163776	3.01e-08	8238	0.0037127	30.6917
CLSA	1-stearoyl-GPG (18:0) levels	rs72783089	10	48463526	T	C	0.105114	-0.155821	0.0281216	3.01e-08	6806	0.00449082	30.6933
CLSA	1-oleoyl-2-arachidonoyl-GPE (18:1/20:4) levels	rs6878680	5	156960126	C	G	0.637761	0.0901934	0.0162766	3e-08	8121	0.00376681	30.6984
CLSA	N-acetyl-1-methylhistidine levels	rs62331274	5	1193812	C	G	0.260928	0.100585	0.0181516	3e-08	7588	0.00403047	30.6989
CLSA	N,n,n-trimethyl-alanylproline betaine (tmap) levels	rs117050209	6	147224087	G	A	0.0241867	-0.242788	0.0438128	3e-08	8220	0.00372187	30.7006
CLSA	Adenosine 5'-diphosphate (ADP) to oxalate (ethanedioate) ratio	rs538134402	2	219708868	T	C	0.00198063	-1.29047	0.232808	2.97e-08	4556	0.0066988	30.7121
CLSA	Retinol (Vitamin A) to oleoyl-linoleoyl-glycerol (18:1 to 18:2) [2] ratio	rs2523454	6	31400088	A	G	0.30227	0.0937994	0.0169234	2.98e-08	7981	0.00383441	30.7126
CLSA	5alpha-pregnan-3beta,20beta-diol monosulfate (1) levels	rs72796891	2	32222339	G	A	0.0426327	-0.212606	0.0383565	2.98e-08	7772	0.00393756	30.7158
CLSA	Phenylalanine levels	rs1522295	12	102916937	C	T	0.309477	-0.0929792	0.0167746	2.98e-08	8228	0.0037201	30.7158
CLSA	Carnitine C4 levels	rs56272923	12	120874413	C	A	0.0183951	-0.320134	0.0577495	2.97e-08	8111	0.00377442	30.7227
CLSA	11beta-hydroxyandrosterone glucuronide levels	rs972283	7	130782095	G	A	0.517226	0.0810732	0.0146239	2.96e-08	8081	0.00378891	30.727
CLSA	Cerotoylcarnitine (C26) levels	rs2294866	6	53288916	A	C	0.294631	0.0909689	0.0164084	2.96e-08	8266	0.00370464	30.729
CLSA	3-bromo-5-chloro-2,6-dihydroxybenzoic acid levels	rs6822242	4	88264635	G	C	0.0262469	-0.263964	0.047611	2.95e-08	8127	0.00376795	30.7304
CLSA	X-12844 levels	rs1260326	2	27508073	C	T	0.587068	0.0875535	0.0157917	2.95e-08	8231	0.00372064	30.7315
CLSA	N2-acetyl,N6-methyllysine levels	rs13414132	2	73131784	T	G	0.0760459	-0.165316	0.0298148	2.94e-08	8069	0.00379572	30.7368
CLSA	Gamma-glutamyl-alpha-lysine levels	rs9925773	16	68278961	G	A	0.728248	0.0963073	0.0173669	2.93e-08	8250	0.00371368	30.7446
CLSA	5-hydroxyindole sulfate levels	rs111875922	16	28551158	T	C	0.0188465	0.359877	0.0648911	2.93e-08	6163	0.00496574	30.7466
CLSA	Pregnenolone sulfate levels	rs3102547	8	95819710	A	G	0.474339	-0.082022	0.0147893	2.92e-08	7772	0.00394201	30.7506
CLSA	Glycerol to carnitine ratio	rs7241147	18	61632432	C	G	0.931801	-0.152141	0.0274311	2.92e-08	8235	0.00372155	30.7539
CLSA	Trans-4-hydroxyproline levels	rs11891502	2	65004111	G	A	0.130459	-0.124263	0.0224032	2.91e-08	8252	0.0037144	30.758
CLSA	Androsterone glucuronide to etiocholanolone glucuronide ratio	rs207434	2	31332166	C	T	0.0521843	0.185159	0.0333713	2.88e-08	7555	0.00405829	30.7772
CLSA	Dopamine 4-sulfate levels	rs145261788	17	53748660	A	T	0.0129568	0.403282	0.0726819	2.88e-08	6888	0.00444975	30.7779
CLSA	Sphingomyelin (d17:1/16:0, d18:1/15:0, d16:1/17:0) levels	rs360537	20	13004004	G	A	0.74624	-0.0953787	0.0171873	2.87e-08	8261	0.00371397	30.7881
CLSA	Glycosyl-N-palmitoyl-sphingosine (d18:1/16:0) levels	rs1567217	4	48066766	A	G	0.269955	0.0974891	0.0175671	2.86e-08	8245	0.00372136	30.7898
CLSA	1-palmitoyl-2-docosahexaenoyl-GPE (16:0/22:6) levels	rs6976930	7	73471480	A	G	0.188984	-0.105613	0.0190299	2.86e-08	8262	0.00371416	30.7933
CLSA	Cysteinylglycine disulfide levels	rs8061010	16	89648570	A	T	0.102353	0.139379	0.025113	2.86e-08	8216	0.00373518	30.7958
CLSA	X-21442 levels	rs12120553	1	211873677	T	G	0.0703737	-0.182086	0.0328031	2.84e-08	6827	0.00449301	30.8032
CLSA	3,7-dimethylurate levels	rs7487383	12	71331609	A	G	0.686517	-0.105669	0.0190313	2.82e-08	6894	0.00445194	30.82
CLSA	X-24565 levels	rs56165099	12	21204797	T	C	0.209217	0.142398	0.0256396	2.79e-08	4364	0.00701846	30.8309
CLSA	Dihydroorotate levels	rs61733129	16	72023522	T	C	0.0301197	0.248613	0.0447659	2.8e-08	8195	0.00374949	30.8352
CLSA	1,2-dipalmitoyl-gpc (16:0/16:0) levels	rs17231506	16	56960616	T	C	0.325307	0.0901668	0.0162354	2.8e-08	8264	0.00371843	30.8363
CLSA	1-ribosyl-imidazoleacetate levels	rs67417370	21	41098598	G	A	0.264196	-0.0900475	0.016212	2.79e-08	8205	0.00374595	30.8435
CLSA	Gamma-glutamylalanine levels	rs113342678	20	43699246	G	A	0.269904	0.105558	0.019004	2.78e-08	7518	0.00408706	30.8444
CLSA	X-21285 levels	rs3131071	6	28939145	G	C	0.0982476	0.159745	0.0287585	2.78e-08	6180	0.00496788	30.8448
CLSA	Hypotaurine to taurine ratio	rs1366463	5	115713487	T	C	0.531169	-0.0805733	0.0145036	2.77e-08	8157	0.0037693	30.8549
CLSA	X-12026 levels	rs117344546	18	36191480	A	G	0.0463779	-0.194315	0.0349749	2.76e-08	8180	0.00375933	30.8598
CLSA	X-18888 levels	rs75985732	3	32573927	G	C	0.0419713	0.224088	0.0403305	2.76e-08	6974	0.00440727	30.8635
CLSA	Stearoylcarnitine levels	rs6832951	4	82635553	G	A	0.189156	0.108793	0.0195805	2.76e-08	8133	0.00378145	30.8637
CLSA	X-15523 levels	rs138794973	7	62684713	A	G	0.000127	3.96969	0.714393	2.75e-08	8071	0.00381112	30.8696
CLSA	Phosphate to oleoyl-linoleoyl-glycerol (18:1 to 18:2) [2] ratio	rs4665972	2	27375230	C	T	0.589173	0.0882582	0.015883	2.75e-08	7992	0.00384871	30.87
CLSA	Octadecanedioylcarnitine (C18-DC) levels	rs117456197	12	21107958	A	G	0.0304521	-0.240795	0.043333	2.75e-08	8049	0.00382167	30.8709
CLSA	Glycolithocholate levels	rs551544011	17	48365772	A	G	0.00175144	1.10549	0.198936	2.74e-08	7158	0.00429558	30.8718
CLSA	X-25810 levels	rs117250991	17	77756770	G	C	0.0152898	0.344913	0.0620602	2.73e-08	8167	0.00376783	30.8806
CLSA	Cholic acid glucuronide levels	rs13250220	8	138669344	A	G	0.690195	-0.125365	0.022551	2.71e-08	4414	0.00695278	30.8904
CLSA	Pregnenetriol sulfate levels	rs7196272	16	81527991	C	G	0.0689295	0.141462	0.025448	2.72e-08	8233	0.00373927	30.8935
CLSA	X-15503 levels	rs56113850	19	40847202	C	T	0.576415	0.0779498	0.0140217	2.71e-08	8237	0.00373795	30.8975
CLSA	Plasma free asparagine levels	rs715	2	210678331	C	T	0.307428	-0.0933317	0.0167886	2.71e-08	8245	0.00373434	30.8975
CLSA	1-oleoyl-2-linoleoyl-GPE (18:1/18:2) levels	rs483082	19	44912921	T	G	0.223707	0.102702	0.0184727	2.7e-08	8205	0.00375306	30.9023
CLSA	X-14939 levels	rs12585350	13	104450109	T	C	0.0771616	-0.1575	0.0283276	2.7e-08	8250	0.00373305	30.9055
CLSA	N-acetyl-L-glutamine levels	rs57875548	2	73097265	A	G	0.0888998	0.148145	0.0266447	2.7e-08	8181	0.00376451	30.9062
CLSA	Mannose levels	rs61924084	12	23080167	T	C	0.0320669	0.241361	0.0434095	2.7e-08	8212	0.00375045	30.9071
CLSA	N2,n2-dimethylguanosine levels	rs6704782	2	73539327	T	A	0.230577	-0.0931593	0.0167526	2.68e-08	8210	0.00375243	30.9159
CLSA	Tryptophan betaine levels	rs72797757	5	130615484	T	C	0.0517872	-0.194092	0.0348961	2.67e-08	8216	0.00375119	30.9283
CLSA	3-hydroxy-2-methylpyridine sulfate levels	rs2472297	15	74735539	T	C	0.250875	0.103927	0.0186847	2.66e-08	7446	0.00413772	30.9291
CLSA	X-12798 levels	rs157572	5	132290419	G	C	0.713906	0.0959773	0.0172536	2.66e-08	8186	0.00376589	30.9365
CLSA	Oleoyl-linoleoyl-glycerol (18:1 to 18:2) [2] to linoleoyl-arachidonoyl-glycerol (18:2 to 20:4) [1] ratio	rs72999033	19	19255823	T	C	0.0623349	0.18598	0.0334327	2.65e-08	7620	0.00404459	30.9368
CLSA	1-palmitoyl-GPI (16:0) levels	rs114342012	19	5529657	C	G	0.00395762	-0.669046	0.12027	2.65e-08	8246	0.00373876	30.938
CLSA	Arginine to ornithine ratio	rs17157859	10	45493961	C	T	0.0545576	-0.185952	0.0334255	2.65e-08	8250	0.00373737	30.9414
CLSA	Ethylparaben sulfate levels	rs10148803	14	34610201	A	G	0.00109375	1.41269	0.253863	2.63e-08	6408	0.00480927	30.957
CLSA	Cysteinylglycine disulfide levels	rs113955902	16	89329030	A	G	0.063426	-0.173539	0.0311849	2.62e-08	8216	0.00375501	30.9599
CLSA	Glycosyl-N-stearoyl-sphingosine (d18:1/18:0) levels	rs1045989	9	111934208	C	A	0.58317	0.0847598	0.0152296	2.61e-08	8233	0.00374812	30.9669
CLSA	1-oleoyl-GPG (18:1) levels	rs28362590	5	177304451	T	G	0.762107	0.107883	0.0193831	2.61e-08	6990	0.00441227	30.9696
CLSA	Glycocholenate sulfate levels	rs1047891	2	210675783	A	C	0.309605	0.0922583	0.0165756	2.61e-08	8250	0.00374103	30.9718
CLSA	Behenoyl dihydrosphingomyelin (d18:0/22:0) levels	rs885256	1	163798878	C	A	0.237469	-0.0996812	0.0179091	2.61e-08	8275	0.00372982	30.9723
CLSA	X-23636 levels	rs573396345	9	18758527	A	G	0.00163934	1.06383	0.191098	2.59e-08	8251	0.00374194	30.9832
CLSA	X-24947 levels	rs146495281	4	68833567	G	A	0.0126566	0.384619	0.0690844	2.59e-08	8002	0.00385855	30.988
CLSA	Levulinoylcarnitine levels	rs112106551	9	26825201	G	A	0.07101	-0.179547	0.0322422	2.57e-08	7197	0.00429031	31.0018
CLSA	X-23654 levels	rs182513938	11	27630909	T	A	0.00559067	-0.551225	0.0989853	2.57e-08	8241	0.00374891	31.0035
CLSA	N-acetyl-aspartyl-glutamate (naag) levels	rs4980436	11	49236917	A	C	0.0301056	0.259658	0.0466189	2.55e-08	7705	0.00401016	31.0146
CLSA	X-13553 levels	rs147712721	16	29771895	C	G	0.0218719	-0.270666	0.0485936	2.55e-08	8118	0.00380718	31.0172
CLSA	X-21807 levels	rs575627886	1	56936112	G	A	0.00116113	1.52694	0.274095	2.54e-08	5602	0.00550934	31.0232
CLSA	Undecenoylcarnitine (C11:1) levels	rs8019967	14	73516799	C	T	0.123988	0.129621	0.023266	2.53e-08	8253	0.00374684	31.0314
CLSA	N2,N5-diacetylornithine levels	rs4852926	2	73369090	C	T	0.954062	0.20545	0.0368761	2.53e-08	7596	0.00406974	31.0319
CLSA	1-palmitoyl-2-linoleoyl-GPI (16:0/18:2) levels	rs7412	19	44908822	T	C	0.0840015	0.155124	0.0278428	2.53e-08	8115	0.00381053	31.0331
CLSA	Glycocholenate sulfate levels	rs143185213	12	21567899	T	C	0.0646686	0.174206	0.0312675	2.53e-08	8250	0.00374848	31.0338
CLSA	Palmitoyl dihydrosphingomyelin (d18:0/16:0) levels	rs111271293	19	44928832	C	T	0.0906058	-0.150318	0.0269766	2.52e-08	8269	0.00374082	31.0415
CLSA	Behenoylcarnitine (C22) levels	rs75062282	15	85570549	C	A	0.0263051	0.287751	0.0516365	2.51e-08	7368	0.00419705	31.0458
CLSA	Glycine levels	rs1992855	3	126190826	C	T	0.424784	0.0849393	0.0152422	2.51e-08	8262	0.00374462	31.0468
CLSA	X-24811 levels	rs189675785	4	175169067	A	G	0.00615627	-0.618989	0.111039	2.48e-08	6349	0.00487067	31.0655
CLSA	Histidine to asparagine ratio	rs1974562	7	97873425	C	T	0.738648	-0.0991104	0.0177772	2.47e-08	8225	0.00376476	31.0746
CLSA	N-acetylleucine levels	rs551538537	2	73464319	C	A	0.0389745	-0.226891	0.040693	2.47e-08	7905	0.00391732	31.0803
CLSA	Pseudouridine levels	rs77924615	16	20381010	A	G	0.192804	-0.102485	0.0183808	2.47e-08	8213	0.00377094	31.0804
CLSA	Lactosyl-N-palmitoyl-sphingosine (d18:1/16:0) levels	rs11775560	8	60747604	G	A	0.186031	0.11029	0.0197805	2.47e-08	8266	0.0037469	31.0808
CLSA	2'-o-methyluridine levels	rs3124505	9	129125577	A	C	0.0585479	-0.188572	0.0338189	2.46e-08	7582	0.00408389	31.0829
CLSA	X-24949 levels	rs72834642	6	26038844	C	G	0.0832747	0.166762	0.0299067	2.46e-08	7174	0.00431537	31.0839
CLSA	N-acetylhistidine levels	rs2227716	7	101138891	T	C	0.0287356	-0.264375	0.0474106	2.46e-08	7054	0.00438878	31.0861
CLSA	Dimethylarginine (sdma + adma) levels	rs11744796	5	34993110	A	G	0.453634	-0.0839774	0.0150591	2.45e-08	8233	0.00376298	31.09
CLSA	Dimethyl sulfone levels	rs545416469	3	125713401	T	C	0.0393886	0.22383	0.0401318	2.44e-08	7905	0.00391969	31.0992
CLSA	X-25520 levels	rs563780032	9	84633092	A	C	0.00231888	0.910101	0.163166	2.44e-08	7997	0.00387531	31.1036
CLSA	N-formylanthranilic acid levels	rs28851496	17	78246073	T	A	0.0261944	0.282409	0.0506308	2.44e-08	7534	0.00411256	31.1037
CLSA	X-24801 levels	rs112201728	6	160130454	T	C	0.0694843	0.167666	0.0300566	2.43e-08	8059	0.00384641	31.1102
CLSA	3-hydroxyhexanoylcarnitine (1) levels	rs1046675	2	151379884	G	A	0.136732	0.119147	0.021356	2.42e-08	8227	0.00376916	31.1187
CLSA	Dimethylglycine levels	rs113749349	5	78960773	T	C	0.108069	-0.134347	0.0240791	2.41e-08	8224	0.00377096	31.1222
CLSA	3-phosphoglycerate to adenosine 5'-diphosphate (ADP) ratio	rs72663992	4	86455369	T	C	0.123313	-0.175596	0.031452	2.36e-08	4530	0.00683371	31.1559
CLSA	X-16087 levels	rs73437925	18	58814558	G	A	0.0222853	0.302925	0.0542577	2.36e-08	7071	0.00438891	31.1619
CLSA	10-heptadecenoate (17:1n7) levels	rs533083404	14	43193083	G	A	0.00187492	-0.949963	0.170147	2.36e-08	8282	0.00374971	31.1645
CLSA	X-10458 levels	rs148933681	19	2875919	A	G	0.00984973	0.442294	0.0792143	2.36e-08	7970	0.00389638	31.1678
CLSA	Campesterol levels	rs77673991	2	43850184	T	C	0.014742	-0.447163	0.0800796	2.35e-08	5300	0.00584877	31.1691
CLSA	X-22520 levels	rs531321977	12	21213161	A	G	0.174111	-0.136686	0.024477	2.35e-08	5389	0.00575331	31.1724
CLSA	Dopamine 3-o-sulfate levels	rs73266074	14	55003380	A	G	0.111732	-0.135149	0.0242012	2.35e-08	8252	0.00376491	31.1779
CLSA	1-stearoyl-2-arachidonoyl-gpc (18:0/20:4) levels	rs117609511	11	61679883	T	C	0.0176492	-0.323366	0.0579041	2.34e-08	8253	0.00376461	31.1792
CLSA	Gamma-glutamyltryptophan levels	rs10457236	6	111228992	A	G	0.150096	0.122954	0.0220161	2.34e-08	7902	0.00393149	31.1813
CLSA	Glycine to alanine ratio	rs35427460	2	211021871	G	T	0.0390318	-0.215995	0.0386662	2.32e-08	8167	0.00380632	31.1974
CLSA	1-stearoyl-2-arachidonoyl-gpc (18:0/20:4) levels	rs35179427	1	95205332	A	G	0.0840112	-0.151769	0.0271674	2.32e-08	8253	0.0037672	31.2007
CLSA	Undecenoylcarnitine (C11:1) levels	rs10826337	10	59649711	A	G	0.40472	0.0874092	0.0156444	2.31e-08	8253	0.0037683	31.2098
CLSA	Arginine to phosphate ratio	rs4502705	4	77083515	A	G	0.637314	0.0891251	0.0159475	2.29e-08	8297	0.00375027	31.2256
CLSA	3-methylcytidine levels	rs73228882	4	15212332	G	A	0.0176347	0.304727	0.0545137	2.27e-08	8117	0.00383483	31.2395
CLSA	N-acetyl-beta-alanine levels	rs117869639	10	16647100	T	C	0.014321	-0.351936	0.0629524	2.26e-08	8231	0.00378272	31.2462
CLSA	Isovalerylcarnitine (C5) levels	rs1171616	10	59708831	T	G	0.769846	0.100664	0.0180052	2.26e-08	8266	0.00376719	31.2498
CLSA	2-methoxyhydroquinone sulfate (1) levels	rs139185409	8	4366203	G	C	0.0019398	1.01244	0.181074	2.25e-08	7487	0.00415823	31.2543
CLSA	Tetradecadienoate (14:2) levels	rs11626972	14	73566890	G	A	0.422844	-0.0846601	0.0151397	2.25e-08	8255	0.00377367	31.2621
CLSA	1-(1-enyl-palmitoyl)-2-linoleoyl-GPC (p-16:0/18:2) levels	rs1260326	2	27508073	C	T	0.587611	0.0866493	0.0154951	2.24e-08	8260	0.00377155	31.2634
CLSA	Androsterone glucuronide to etiocholanolone glucuronide ratio	rs3857868	7	138113018	A	T	0.784145	-0.102094	0.0182549	2.24e-08	7555	0.00412299	31.2699
CLSA	Glycosyl-N-(2-hydroxynervonoyl)-sphingosine (d18:1/24:1(2OH)) levels	rs12811045	12	115089698	G	A	0.21346	0.100727	0.0180084	2.23e-08	8012	0.00388963	31.2776
CLSA	Tauro-beta-muricholate levels	rs7792939	7	99610253	C	T	0.115038	-0.179022	0.032003	2.22e-08	4661	0.00666878	31.2784
CLSA	Pregnenetriol sulfate levels	rs10252509	7	64464647	C	T	0.696748	-0.0788992	0.0141053	2.22e-08	8233	0.00378595	31.2806
CLSA	X-16397 levels	rs12127631	1	242601618	T	C	0.108061	-0.140443	0.0251053	2.22e-08	8057	0.00386912	31.2868
CLSA	5-methyluridine (ribothymidine) levels	rs117163423	22	50637644	G	C	0.027178	0.264932	0.0473552	2.21e-08	8168	0.0038173	31.2916
CLSA	X-24801 levels	rs780093	2	27519736	C	T	0.598	-0.0874499	0.0156293	2.2e-08	8059	0.00386968	31.2991
CLSA	X-12851 levels	rs146860861	10	99887356	A	G	0.0585561	-0.193211	0.0345287	2.2e-08	7385	0.00422197	31.303
CLSA	N-acetyl-aspartyl-glutamate (naag) levels	rs61882474	11	45891548	A	G	0.0346269	-0.242195	0.0432819	2.2e-08	7705	0.00404747	31.3044
CLSA	Threonine levels	rs74410978	14	100346169	C	A	0.487075	-0.0878075	0.0156917	2.2e-08	8245	0.00378343	31.3053
CLSA	Hydroxypalmitoyl sphingomyelin (d18:1/16:0(OH)) levels	rs28795074	19	44933400	A	G	0.075	-0.167131	0.0298664	2.19e-08	8260	0.00377681	31.3071
CLSA	X-12007 levels	rs1531022	4	68666410	A	G	0.469444	-0.0876222	0.0156571	2.19e-08	8002	0.00389862	31.311
CLSA	Oleoyl-linoleoyl-glycerol (18:1 to 18:2) [2] to linoleoyl-arachidonoyl-glycerol (18:2 to 20:4) [1] ratio	rs1065853	19	44909976	T	G	0.0840784	-0.161056	0.0287772	2.19e-08	7620	0.00409374	31.3143
CLSA	1,2-dilinoleoyl-GPE (18:2/18:2) levels	rs572410	15	58449185	G	C	0.7579	-0.115441	0.0206208	2.17e-08	6804	0.0045851	31.3315
CLSA	Glycodeoxycholate 3-sulfate levels	rs11656408	17	30310155	G	A	0.387093	0.0903416	0.0161368	2.16e-08	8066	0.00387078	31.3352
CLSA	Isovalerate (i5:0) levels	rs547955278	16	88662103	G	A	0.0039566	0.695979	0.124294	2.15e-08	7862	0.00397219	31.346
CLSA	N-methylproline levels	rs116522067	5	56626273	T	A	0.0148287	0.357575	0.0638554	2.15e-08	8299	0.00376422	31.3498
CLSA	X-12707 levels	rs80339217	6	47374896	C	G	0.0322841	-0.245214	0.043783	2.14e-08	7461	0.00418659	31.3591
CLSA	N-acetyltyrosine levels	rs459059	3	8145244	C	G	0.967099	0.245372	0.0438112	2.14e-08	7841	0.00398451	31.3595
CLSA	Isobutyrylglycine levels	rs10896190	11	67638652	C	T	0.561966	-0.0925512	0.0165244	2.13e-08	7465	0.00418467	31.3615
CLSA	Beta-hydroxyisovalerate levels	rs114200864	1	6274241	A	G	0.0208768	-0.293406	0.0523853	2.13e-08	8201	0.00381061	31.3627
CLSA	1-palmitoyl-GPE (16:0) levels	rs1260326	2	27508073	C	T	0.587683	-0.086921	0.0155185	2.13e-08	8276	0.00377647	31.365
CLSA	(N(1) + N(8))-acetylspermidine levels	rs1187208	4	86707772	G	A	0.88155	0.127625	0.0227854	2.13e-08	8219	0.00380263	31.3655
CLSA	X-24546 levels	rs1058930	10	95058362	C	G	0.0534134	-0.204685	0.0365371	2.12e-08	6391	0.00488661	31.3739
CLSA	Eicosenoylcarnitine (C20:1) levels	rs77320796	1	39929523	G	A	0.253572	0.0973792	0.0173797	2.11e-08	8145	0.0038396	31.3864
CLSA	1-palmitoleoyl-2-linolenoyl-GPC (16:1/18:3) levels	rs10864726	1	230160406	T	C	0.601844	0.0870292	0.0155305	2.1e-08	7540	0.00414747	31.3938
CLSA	N-stearoyl-sphingosine (d18:1/18:0) levels	rs34967683	22	46669577	G	C	0.28402	-0.0946459	0.0168876	2.09e-08	8254	0.003791	31.4024
CLSA	Methyl-4-hydroxybenzoate sulfate levels	rs12443580	16	55832425	C	T	0.26937	0.0955441	0.0170462	2.08e-08	8285	0.0037776	31.4085
CLSA	Bilirubin (Z,Z) to androsterone glucuronide ratio	rs72790679	2	31431289	A	G	0.0167092	0.314387	0.0560897	2.08e-08	7888	0.00396707	31.4089
CLSA	Choline to taurocholate ratio	rs113867701	16	64529200	G	C	0.0136095	-0.389755	0.0695339	2.08e-08	7625	0.00410359	31.4106
CLSA	Dihydrocaffeate sulfate (2) levels	rs74786066	14	36036494	A	G	0.0010751	1.49022	0.265854	2.08e-08	6519	0.00479673	31.411
CLSA	Glutamine to asparagine ratio	rs117763903	14	104220756	T	C	0.0180303	-0.321535	0.0573537	2.07e-08	8251	0.00379469	31.4216
CLSA	Betaine levels	rs73233394	21	42995872	C	T	0.0569722	0.181231	0.0323216	2.06e-08	8232	0.00380468	31.4321
CLSA	Glucuronate to etiocholanolone glucuronide ratio	rs635304	2	31642836	T	C	0.29589	0.0939584	0.0167537	2.04e-08	7631	0.00410471	31.4439
CLSA	Gamma-glutamylglycine levels	rs1992855	3	126190826	C	T	0.424855	0.0862072	0.015371	2.04e-08	8263	0.00379223	31.4469
CLSA	Ornithine to phosphate ratio	rs12740648	1	21434287	T	C	0.177927	-0.116052	0.0206893	2.03e-08	8295	0.00377879	31.4564
CLSA	Glycochenodeoxycholate glucuronide (1) levels	rs146931915	10	100027707	T	C	0.0148207	0.353403	0.0630027	2.03e-08	8236	0.00380583	31.457
CLSA	Butyrylglycine levels	rs10774580	12	121038620	G	A	0.605206	-0.10246	0.0182646	2.03e-08	6044	0.00517975	31.459
CLSA	Histidine to phosphate ratio	rs12132412	1	21493549	G	A	0.400361	-0.0882164	0.0157239	2.02e-08	8294	0.00378067	31.4683
CLSA	Sphingomyelin (d18:1/20:2, d18:2/20:1, d16:1/22:2) levels	rs438568	20	12978039	G	A	0.614769	-0.0817072	0.0145624	2.01e-08	8124	0.00386016	31.4737
CLSA	Oleoyl-linoleoyl-glycerol (18:1/18:2) [2] levels	rs13702	8	19966981	C	T	0.290375	-0.0959609	0.0171027	2.01e-08	8069	0.00388641	31.474
CLSA	N-acetylglucosamine/n-acetylgalactosamine levels	rs28462207	4	164185811	C	A	0.0129474	0.369143	0.0657862	2.01e-08	7940	0.00394985	31.4782
CLSA	X-18888 levels	rs4284207	1	46918357	C	T	0.797824	0.114136	0.0203386	2e-08	6974	0.00449536	31.4832
CLSA	Pregnenediol sulfate (C21H34O5S) levels	rs79388303	16	81539357	A	T	0.0699356	0.144436	0.0257385	2e-08	8260	0.00379797	31.4832
CLSA	Decadienedioic acid (C10:2-DC) levels	rs113281211	14	74337291	G	C	0.0191881	-0.307727	0.0548341	2e-08	8131	0.0038584	31.4864
CLSA	Androstenediol (3beta,17beta) monosulfate (1) levels	rs191866531	11	99965551	A	G	0.00830179	0.417251	0.0743486	2e-08	8229	0.00381279	31.4879
CLSA	1-ribosyl-imidazoleacetate levels	rs1047891	2	210675783	A	C	0.31017	-0.0868644	0.0154761	1.99e-08	8205	0.00382488	31.496
CLSA	1-stearoyl-2-docosahexaenoyl-GPE (18:0/22:6) levels	rs157581	19	44892457	C	T	0.214216	0.102501	0.0182611	1.99e-08	8251	0.003804	31.499
CLSA	X-24307 levels	rs149438764	2	3135531	G	A	0.000185	-3.22664	0.574805	1.98e-08	8119	0.00386612	31.5031
CLSA	X-21286 levels	rs36124964	4	68488644	C	T	0.640157	-0.0913249	0.0162689	1.98e-08	8231	0.00381373	31.5033
CLSA	1-(1-enyl-palmitoyl)-GPE (p-16:0) levels	rs2996024	17	13441912	C	T	0.282964	-0.0960628	0.0171129	1.98e-08	8227	0.00381559	31.5034
CLSA	Trans-urocanate levels	rs6983849	8	18356365	C	T	0.144759	0.121834	0.0217035	1.98e-08	8198	0.00382916	31.5044
CLSA	1-stearoyl-2-oleoyl-GPI (18:0/18:1) levels	rs964184	11	116778201	C	G	0.868815	-0.126569	0.0225401	1.96e-08	8111	0.00387243	31.5236
CLSA	1-palmitoyl-2-arachidonoyl-GPI (16:0/20:4) levels	rs149615216	18	49579658	T	C	0.0109965	0.40913	0.0728455	1.95e-08	8057	0.00389984	31.5362
CLSA	X-13431 levels	rs76596883	1	75619841	C	T	0.0355158	-0.230507	0.0410357	1.94e-08	8161	0.00385146	31.5455
CLSA	1,3,7-trimethylurate levels	rs7900208	10	133553286	C	T	0.0264365	0.283944	0.0505405	1.93e-08	7446	0.00422111	31.5551
CLSA	Glutamine to asparagine ratio	rs77844682	14	103717778	G	C	0.0684957	-0.16991	0.0302412	1.93e-08	8251	0.00381132	31.5598
CLSA	Etiocholanolone glucuronide levels	rs201042920	11	62882363	T	G	0.0084724	0.472258	0.0840508	1.92e-08	7821	0.00402034	31.562
CLSA	N6,N6-dimethyllysine levels	rs11189439	10	97927216	T	C	0.751272	-0.100332	0.017856	1.92e-08	8265	0.0038055	31.565
CLSA	Caffeic acid sulfate levels	rs1383585	4	88098583	G	A	0.0942234	0.151636	0.026985	1.92e-08	7798	0.00403294	31.5681
CLSA	5alpha-pregnan-3beta,20alpha-diol monosulfate (2) levels	rs78214423	13	67278594	A	G	0.0112913	0.411318	0.0731941	1.91e-08	8028	0.00391824	31.5715
CLSA	N6,N6-dimethyllysine levels	rs7902596	10	99591730	G	A	0.768274	0.104232	0.018547	1.91e-08	8265	0.00380676	31.5755
CLSA	3-methylcytidine levels	rs73381355	8	144126114	T	G	0.0830857	0.147094	0.0261726	1.91e-08	8117	0.00387627	31.5783
CLSA	X-12127 levels	rs4385425	7	50267738	G	A	0.328659	-0.106638	0.0189729	1.9e-08	5878	0.00534563	31.5798
CLSA	Octadecenedioylcarnitine (C18:1-DC) levels	rs1859792	7	76159946	C	T	0.298734	0.0914331	0.0162682	1.91e-08	8245	0.0038166	31.5808
CLSA	Tricosanoyl sphingomyelin (d18:1/23:0) levels	rs118105552	8	99752583	G	A	0.0207323	0.278831	0.0496107	1.91e-08	8257	0.0038111	31.581
CLSA	X-21285 levels	rs927984	6	25412759	C	T	0.862715	-0.14235	0.0253212	1.89e-08	6180	0.00508795	31.5941
CLSA	X-12026 levels	rs1421008	3	169537821	G	T	0.277791	0.0919274	0.0163525	1.89e-08	8180	0.00384852	31.5948
CLSA	1-linolenoyl-GPC (18:3) levels	rs2272720	8	2073341	T	G	0.414613	-0.0871757	0.0155057	1.89e-08	8261	0.00381168	31.6012
CLSA	N-palmitoylglycine levels	rs72684470	1	45135207	A	G	0.0787805	0.156092	0.0277631	1.88e-08	8236	0.00382336	31.6024
CLSA	N-acetyl-aspartyl-glutamate (naag) levels	rs11494323	11	50404747	T	A	0.0224075	0.301113	0.0535525	1.88e-08	7705	0.00408647	31.6073
CLSA	Oleoyl-linoleoyl-glycerol (18:1 to 18:2) [2] to linoleoyl-arachidonoyl-glycerol (18:2 to 20:4) [1] ratio	rs964184	11	116778201	C	G	0.869537	-0.133453	0.0237338	1.88e-08	7620	0.00413208	31.6088
CLSA	3-methylglutarylcarnitine (2) levels	rs1061407	9	6532544	A	G	0.627013	-0.0868384	0.0154366	1.85e-08	8220	0.00383513	31.6384
CLSA	1-palmitoyl-2-oleoyl-GPE (16:0/18:1) levels	rs780093	2	27519736	C	T	0.597661	-0.088817	0.0157842	1.83e-08	8262	0.00381769	31.655
CLSA	N-acetylputrescine levels	rs76962996	8	18309428	T	C	0.036459	0.222362	0.0395144	1.83e-08	8243	0.00382701	31.6596
CLSA	X-18921 levels	rs556124	1	152448127	T	G	0.679847	-0.0925888	0.0164509	1.82e-08	8257	0.00382166	31.6689
CLSA	Urate levels	rs77026520	2	206609029	G	A	0.0150079	0.325186	0.0577686	1.81e-08	8264	0.00381969	31.6792
CLSA	N-acetylarginine levels	rs58469852	2	73062430	T	C	0.0871945	0.153895	0.0273381	1.81e-08	8271	0.00381675	31.6816
CLSA	4-vinylphenol sulfate levels	rs78237766	1	236120971	A	G	0.0500915	-0.198556	0.0352717	1.81e-08	8280	0.00381262	31.6817
CLSA	X-24544 levels	rs9509847	13	21744175	A	C	0.359299	-0.0854985	0.0151856	1.8e-08	7939	0.00397701	31.6916
CLSA	Gamma-glutamylcitrulline levels	rs17536777	8	6425958	G	A	0.159619	-0.119949	0.0213038	1.8e-08	8163	0.00386853	31.6937
CLSA	Methylsuccinoylcarnitine levels	rs1171615	10	59709332	T	C	0.769503	0.104973	0.0186439	1.8e-08	8004	0.0039451	31.6937
CLSA	Palmitate (16:0) levels	rs536264380	12	89448917	T	A	0.00157404	-1.06548	0.189228	1.8e-08	8269	0.00381949	31.6968
CLSA	Spermidine to N-acetylputrescine ratio	rs3811444	1	247876149	T	C	0.349389	0.0957115	0.0169975	1.79e-08	7299	0.00432526	31.6985
CLSA	1-(1-enyl-palmitoyl)-2-palmitoleoyl-GPC (P-16:0/16:1) levels	rs174418	15	58395404	C	T	0.595054	-0.0877125	0.0155764	1.79e-08	8083	0.00390765	31.7016
CLSA	Myo-inositol levels	rs172032	19	18522945	C	T	0.437577	0.0863516	0.0153308	1.78e-08	8193	0.00385736	31.718
CLSA	Glycerol 3-phosphate levels	rs186366783	20	5516581	A	T	0.0223242	0.2955	0.0524575	1.77e-08	8201	0.00385439	31.7244
CLSA	Orotidine levels	rs12487905	3	124802188	C	T	0.207044	-0.101575	0.0180312	1.77e-08	8017	0.00394273	31.7261
CLSA	N2-acetyl,N6,N6-dimethyllysine levels	rs113481554	10	98288786	G	A	0.0238519	0.292274	0.0518808	1.77e-08	7891	0.00400582	31.729
CLSA	Sphingomyelin (d17:1/14:0, d16:1/15:0) levels	rs1321940	20	12979237	G	A	0.613786	-0.0812431	0.0144204	1.76e-08	8267	0.00382478	31.7332
CLSA	1-oleoyl-GPE (18:1) levels	rs2070895	15	58431740	A	G	0.215802	0.105916	0.018798	1.76e-08	8283	0.00381813	31.7391
CLSA	Palmitoyl dihydrosphingomyelin (d18:0/16:0) levels	rs74617384	6	160576086	T	A	0.0718788	0.163314	0.0289844	1.76e-08	8269	0.00382473	31.7405
CLSA	3-methoxytyrosine levels	rs11575429	7	50494386	G	C	0.126144	0.122955	0.021821	1.75e-08	8258	0.00383002	31.7423
CLSA	Sphingosine to phosphate ratio	rs58932608	11	265602	G	A	0.241782	0.102524	0.0181866	1.73e-08	8017	0.00394837	31.7716
CLSA	Citrulline to dimethylarginine (SDMA + ADMA) ratio	rs11161609	1	85397053	T	G	0.566098	0.0880975	0.0156275	1.73e-08	8243	0.00384053	31.7719
CLSA	1-(1-enyl-palmitoyl)-2-palmitoyl-GPC (P-16:0/16:0) levels	rs2070895	15	58431740	A	G	0.21591	0.106229	0.0188428	1.72e-08	8266	0.0038303	31.7753
CLSA	Caffeine to paraxanthine ratio	rs144553930	19	40807356	T	C	0.0254927	-0.281568	0.0499324	1.71e-08	7873	0.00402264	31.7901
CLSA	Linolenate [alpha or gamma; (18:3n3 or 6)] levels	rs533083404	14	43193083	G	A	0.00188061	-0.956474	0.169604	1.71e-08	8257	0.00383692	31.7957
CLSA	Trans-urocanate levels	rs56035820	19	51016454	T	C	0.215625	0.108932	0.0193124	1.7e-08	8198	0.00386588	31.8077
CLSA	Glycosyl ceramide (d18:1/20:0, d16:1/22:0) levels	rs79904219	19	8170590	T	C	0.198149	-0.108789	0.0192864	1.69e-08	8259	0.00383769	31.8099
CLSA	3-methylglutarylcarnitine (2) levels	rs1171614	10	59709780	C	T	0.770351	0.0996742	0.0176693	1.69e-08	8220	0.00385636	31.8142
CLSA	Alanine to asparagine ratio	rs2463820	11	62344818	T	A	0.878026	-0.133226	0.0236159	1.69e-08	8248	0.00384368	31.8173
CLSA	X-12798 levels	rs36065083	6	159828179	G	C	0.134346	-0.129272	0.0229142	1.69e-08	8186	0.00387296	31.8195
CLSA	Glycerophosphoethanolamine levels	rs77692382	1	39941043	T	C	0.249448	0.100746	0.0178567	1.68e-08	8231	0.00385234	31.8235
CLSA	Methionine to phosphate ratio	rs140297016	2	192278829	T	C	0.0010884	1.2724	0.225525	1.68e-08	8291	0.00382461	31.8239
CLSA	Glycine to phosphate ratio	rs13385991	2	210587451	A	G	0.468412	-0.0876031	0.0155267	1.68e-08	8271	0.00383402	31.8255
CLSA	1-palmitoyl-2-linoleoyl-gpc (16:0/18:2) levels	rs173539	16	56954132	T	C	0.334286	0.0900493	0.0159593	1.68e-08	8230	0.00385351	31.8293
CLSA	X-11444 levels	rs113447877	2	32977168	A	G	0.058744	-0.175076	0.0310281	1.68e-08	8206	0.00386482	31.83
CLSA	5alpha-androstan-3alpha,17beta-diol monosulfate (2) levels	rs17239147	19	47844997	A	G	0.131561	-0.107892	0.0191204	1.67e-08	5920	0.00534975	31.8301
CLSA	2R,3R-dihydroxybutyrate levels	rs78136893	17	55001925	G	C	0.162089	-0.118199	0.0209396	1.65e-08	8223	0.00385994	31.8556
CLSA	Deoxycholic acid glucuronide levels	rs143334943	4	69374306	G	A	0.0547074	-0.192985	0.0341871	1.65e-08	8060	0.00393798	31.8577
CLSA	X-26054 levels	rs4975207	4	129276377	A	T	0.805677	-0.107559	0.0190477	1.63e-08	8046	0.0039474	31.8787
CLSA	X-15523 levels	rs140467425	15	79411128	T	C	0.000372	2.32985	0.41253	1.63e-08	8071	0.00393645	31.8887
CLSA	1-methylhistidine levels	rs35042303	20	52070514	T	C	0.0664537	0.169952	0.0300921	1.63e-08	8226	0.00386259	31.8891
CLSA	Dihomo-linoleoylcarnitine (C20:2) levels	rs11239541	10	45506418	T	C	0.320984	0.0928116	0.0164318	1.62e-08	7887	0.00402874	31.8951
CLSA	Glycohyocholate levels	rs3802548	10	45457297	A	T	0.24463	-0.107059	0.0189536	1.62e-08	7095	0.00447674	31.8963
CLSA	1-palmitoyl-2-oleoyl-gpc (16:0/18:1) levels	rs10468017	15	58386313	T	C	0.288558	0.0962521	0.0170361	1.61e-08	8249	0.0038548	31.9135
CLSA	X-13553 levels	rs8080108	17	49436349	C	T	0.310897	0.0875408	0.0154921	1.6e-08	8118	0.00391784	31.9222
CLSA	Ornithine to glutamate ratio	rs1964459	2	136007504	G	C	0.148337	0.118469	0.0209639	1.59e-08	8202	0.00387845	31.9271
CLSA	Sphingomyelin (d17:1/16:0, d18:1/15:0, d16:1/17:0) levels	rs2883990	14	63690399	C	T	0.205348	0.105734	0.0187103	1.59e-08	8261	0.00385088	31.9273
CLSA	Nonanoylcarnitine (C9) levels	rs2062541	16	16033378	A	G	0.61212	0.0925924	0.0163841	1.59e-08	7669	0.00414727	31.9295
CLSA	4-hydroxyphenylacetylglutamine levels	rs77924615	16	20381010	A	G	0.190757	-0.110091	0.0194798	1.59e-08	7752	0.00410332	31.9317
CLSA	2'-o-methylcytidine levels	rs7868733	9	128666232	T	C	0.151224	0.12501	0.0221142	1.58e-08	8122	0.00391903	31.9477
CLSA	2-aminooctanoate levels	rs2303907	2	73243369	C	T	0.466646	-0.0871222	0.0154096	1.57e-08	8178	0.00389344	31.9572
CLSA	Choline levels	rs1047891	2	210675783	A	C	0.309579	-0.0903798	0.0159831	1.56e-08	8262	0.0038553	31.968
CLSA	Taurine levels	rs187860212	2	222828753	A	G	0.00470258	0.623522	0.110263	1.56e-08	8219	0.0038756	31.9697
CLSA	Beta-hydroxyisovaleroylcarnitine levels	rs147117425	5	131554665	A	G	0.0244555	-0.275045	0.0486293	1.55e-08	8232	0.00387099	31.982
CLSA	Glycine to serine ratio	rs76772145	2	210663585	T	A	0.0371432	0.226946	0.0401231	1.55e-08	8206	0.0038836	31.9853
CLSA	X-21821 levels	rs1133607	16	20483086	T	C	0.0889048	-0.156338	0.0276376	1.54e-08	7699	0.00413898	31.9901
CLSA	Bilirubin degradation product, C16H18N2O5 (4) levels	rs11676845	2	233361046	G	T	0.0892395	0.151062	0.026703	1.54e-08	8159	0.00390709	31.9951
CLSA	Aspartate levels	rs62354638	5	36638487	A	G	0.0319679	-0.240184	0.042457	1.54e-08	8253	0.00386275	31.9952
CLSA	X-13431 levels	rs35262014	2	209970012	A	G	0.0175374	0.328989	0.0581473	1.53e-08	8161	0.00390715	32.0035
CLSA	1-(1-enyl-palmitoyl)-2-palmitoyl-GPC (P-16:0/16:0) levels	rs12544703	8	58397865	G	A	0.183276	-0.113683	0.0200929	1.53e-08	8266	0.00385773	32.0037
CLSA	Pentose acid levels	rs146924265	4	56736806	G	A	0.120437	0.131536	0.0232472	1.53e-08	8235	0.00387257	32.0068
CLSA	Bilirubin degradation product, C16H18N2O5 (1) levels	rs112149360	2	233315991	T	C	0.0503386	0.200442	0.035425	1.53e-08	7864	0.00405462	32.0072
CLSA	N-acetylkynurenine (2) levels	rs149251158	2	73181370	T	A	0.0369523	0.262276	0.0463473	1.52e-08	6193	0.00514431	32.0131
CLSA	1-stearoyl-GPE (18:0) levels	rs174560	11	61814292	C	T	0.308028	-0.0922747	0.0163052	1.52e-08	8270	0.0038577	32.019
CLSA	1-palmitoyl-2-oleoyl-GPE (16:0/18:1) levels	rs11586345	1	241028169	A	G	0.0341103	-0.240617	0.0425147	1.52e-08	8262	0.00386197	32.0235
CLSA	Bilirubin degradation product, C17H18N2O4 (3) levels	rs67981690	12	21190952	G	A	0.131849	0.124954	0.0220777	1.52e-08	8253	0.00386633	32.0249
CLSA	X-24518 levels	rs34400381	11	65376421	A	G	0.0309287	-0.275821	0.0487305	1.51e-08	6131	0.00519826	32.0266
CLSA	Ethylmalonate levels	rs147023777	15	76193480	A	G	0.0220859	0.290665	0.0513468	1.51e-08	8172	0.00390599	32.037
CLSA	Etiocholanolone glucuronide levels	rs3857868	7	138113018	A	T	0.783107	0.106705	0.0188494	1.51e-08	7821	0.00408072	32.0379
CLSA	Phosphate to glutamate ratio	rs62354638	5	36638487	A	G	0.0313989	0.232886	0.0411382	1.5e-08	8211	0.00388784	32.0398
CLSA	N6-methyllysine levels	rs7896495	10	96403910	G	A	0.507006	-0.090457	0.0159747	1.49e-08	8299	0.00384874	32.0564
CLSA	Biliverdin levels	rs17863755	2	233601757	A	T	0.0152232	-0.338327	0.059748	1.49e-08	8262	0.00386598	32.0569
CLSA	N2-acetyl,N6,N6-dimethyllysine levels	rs72848112	2	73023382	T	G	0.0375969	0.235402	0.041564	1.48e-08	7891	0.00404848	32.0683
CLSA	Cholesterol to oleoyl-linoleoyl-glycerol (18:1 to 18:2) [2] ratio	rs7309088	12	103700355	T	C	0.514165	0.0875892	0.0154645	1.48e-08	7981	0.00400341	32.0716
CLSA	Propionylcarnitine (c3) levels	rs12208357	6	160122116	T	C	0.0694985	-0.164017	0.0289582	1.48e-08	8273	0.0038627	32.0723
CLSA	1-(1-enyl-palmitoyl)-2-palmitoleoyl-GPC (P-16:0/16:1) levels	rs408156	14	68114539	A	G	0.227524	-0.100958	0.0178246	1.48e-08	8083	0.0039532	32.0726
CLSA	3-hydroxydecanoylcarnitine levels	rs924135	16	16029602	T	A	0.61154	0.0877207	0.0154866	1.48e-08	8237	0.00388003	32.0765
CLSA	5alpha-androstan-3beta,17beta-diol monosulfate (2) levels	rs56225736	3	196242315	A	G	0.140355	0.126194	0.0222763	1.47e-08	7066	0.00452116	32.0825
CLSA	phosphate to asparagine ratio	rs4654748	1	21459575	T	C	0.483846	0.0857182	0.0151308	1.47e-08	8249	0.00387556	32.0861
CLSA	2'-o-methylcytidine levels	rs17456278	9	129214917	C	T	0.00694444	0.520942	0.0919465	1.46e-08	8122	0.0039367	32.0923
CLSA	Tryptophan betaine levels	rs140009120	16	73890707	A	C	0.00820375	-0.482543	0.0851653	1.46e-08	8216	0.00389218	32.0953
CLSA	Thyroxine to taurocholate ratio	rs76149982	17	10808360	A	C	0.0806452	0.171629	0.0302893	1.46e-08	7615	0.00419861	32.0988
CLSA	Cholesterol to oleoyl-linoleoyl-glycerol (18:1 to 18:2) [2] ratio	rs780108	2	27462090	C	T	0.433312	0.0884417	0.0156067	1.45e-08	7981	0.00400766	32.1058
CLSA	EDTA levels	rs529351684	3	34390200	T	A	0.00249392	-0.849948	0.149928	1.44e-08	8239	0.00388556	32.1302
CLSA	N1-methyladenosine levels	rs2007720	20	44648047	G	A	0.262005	-0.0953771	0.0168216	1.43e-08	8247	0.00388301	32.1402
CLSA	DHEAS levels	rs784420	5	78691701	G	A	0.295093	0.0838184	0.0147829	1.43e-08	8228	0.00389199	32.1406
CLSA	N,N-dimethylalanine levels	rs644173	17	39274266	C	T	0.738465	-0.0998628	0.0176105	1.42e-08	8219	0.00389717	32.1483
CLSA	X-23997 levels	rs17455169	8	118299978	A	G	0.114205	-0.136551	0.0240798	1.42e-08	7804	0.00410375	32.1494
CLSA	1-stearoyl-2-arachidonoyl-gpc (18:0/20:4) levels	rs3741259	11	61514878	T	C	0.0906185	-0.152103	0.0268218	1.42e-08	8253	0.00388149	32.151
CLSA	1-stearoyl-2-linoleoyl-GPI (18:0/18:2) levels	rs78603490	2	57988691	A	G	0.0489057	0.195456	0.0344636	1.42e-08	8113	0.00394891	32.1566
CLSA	tryptophan to tyrosine ratio	rs12212085	6	111094633	C	A	0.151082	-0.120797	0.0212987	1.41e-08	8226	0.00389514	32.1588
CLSA	1-oleoylglycerol (18:1) levels	rs112871012	19	44928640	A	G	0.090405	0.158987	0.0280316	1.41e-08	8225	0.0038958	32.1604
CLSA	Paraxanthine to 5-acetylamino-6-formylamino-3-methyluracil ratio	rs76749707	8	18440163	C	G	0.0651301	0.185143	0.0326397	1.41e-08	7388	0.00433619	32.1666
CLSA	S-adenosylhomocysteine (SAH) to 5-methyluridine (ribothymidine) ratio	rs11667953	19	53711836	A	T	0.564419	0.099753	0.0175844	1.4e-08	6078	0.00526675	32.1702
CLSA	Bilirubin (Z,Z) to androsterone glucuronide ratio	rs60954094	2	32030484	G	C	0.161294	-0.112317	0.0197991	1.4e-08	7888	0.00406317	32.1729
CLSA	Theobromine levels	rs2529273	7	74873835	T	C	0.726808	0.101541	0.0178971	1.4e-08	8137	0.00394038	32.1818
CLSA	Glycochenodeoxycholate 3-sulfate levels	rs12242611	10	45588795	A	G	0.245917	-0.101079	0.0178134	1.39e-08	8123	0.00394815	32.19
CLSA	Phosphate to threonine ratio	rs1860371	12	46791488	C	G	0.124649	0.129785	0.0228689	1.39e-08	8226	0.00390007	32.1998
CLSA	Glucuronide of C10H18O2 (7) levels	rs149678678	19	47485244	G	A	0.00436501	0.773101	0.136195	1.38e-08	6090	0.00526309	32.2112
CLSA	Maltotriose levels	rs72670481	1	68255458	T	C	0.0444222	-0.287487	0.0506395	1.37e-08	4641	0.00689669	32.2159
CLSA	P-cresol glucuronide levels	rs13418420	2	233670116	C	T	0.251462	-0.0989368	0.0174271	1.37e-08	7969	0.00402818	32.2223
CLSA	5alpha-pregnan-3beta,20beta-diol monosulfate (1) levels	rs77697233	10	5204162	T	C	0.148088	-0.125689	0.0221361	1.36e-08	7772	0.00413106	32.2315
CLSA	Caprate (10:0) levels	rs150572890	10	52243686	T	C	0.0308135	0.249628	0.0439625	1.36e-08	8272	0.00388259	32.2342
CLSA	Plasma free proline levels	rs13433658	22	19028734	G	C	0.178364	-0.112766	0.0198592	1.36e-08	8257	0.00388972	32.235
CLSA	5-oxoproline levels	rs72697609	8	144408777	C	A	0.0420736	-0.222292	0.0391451	1.36e-08	8247	0.00389495	32.2394
CLSA	X-23641 levels	rs11032447	11	33914110	G	A	0.560635	0.0969354	0.0170649	1.34e-08	6673	0.00481217	32.2572
CLSA	Alpha-ketoglutarate to aspartate ratio	rs7112236	11	26631555	A	G	0.771685	-0.0999695	0.0175993	1.34e-08	8272	0.00388546	32.2581
CLSA	Taurodeoxycholic acid 3-sulfate levels	rs11656408	17	30310155	G	A	0.38965	0.0964159	0.0169732	1.34e-08	7333	0.00438108	32.259
CLSA	Cysteine to 5-oxoproline ratio	rs2657910	12	56497865	A	G	0.141968	0.127039	0.0223613	1.34e-08	8203	0.00391924	32.2682
CLSA	5,6-dihydrouridine levels	rs10029860	4	76489948	A	C	0.52504	0.0827734	0.0145693	1.34e-08	8210	0.00391613	32.27
CLSA	3-formylindole levels	rs76205057	22	23918426	G	T	0.0231623	-0.273688	0.0481674	1.33e-08	8256	0.0038953	32.2775
CLSA	Glucose to N-palmitoyl-sphinganine (d18:0 to 16:0) ratio	rs1065853	19	44909976	T	G	0.0834876	-0.157486	0.0277134	1.33e-08	8119	0.00396166	32.2847
CLSA	X-17367 levels	rs2469541	15	76269777	T	C	0.379433	0.104985	0.0184726	1.32e-08	6092	0.00527402	32.2891
CLSA	2-hydroxydecanoate levels	rs6912625	6	111073399	C	T	0.268853	-0.100597	0.0176962	1.31e-08	8267	0.00389375	32.3076
CLSA	Eugenol sulfate levels	rs12186252	4	6113667	T	C	0.286409	0.108159	0.0190248	1.31e-08	7063	0.00455526	32.3119
CLSA	N-acetyl-2-aminooctanoate levels	rs144025042	16	75114533	A	G	0.0105398	-0.416904	0.073333	1.31e-08	8253	0.00390089	32.3123
CLSA	Homoarginine levels	rs72629024	20	63521166	G	C	0.144402	0.117324	0.0206359	1.3e-08	8265	0.00389573	32.3163
CLSA	Bilirubin degradation product, C17H18N2O4 (1) levels	rs77349740	2	233679085	C	T	0.0332723	-0.236984	0.0416789	1.3e-08	8254	0.0039016	32.3222
CLSA	X-11470 levels	rs140818414	2	31716598	C	T	0.0747905	0.161025	0.0283156	1.29e-08	8134	0.00396011	32.3317
CLSA	Carnitine levels	rs13357247	5	130801664	T	C	0.0499694	-0.198899	0.0349697	1.29e-08	8192	0.00393351	32.3426
CLSA	2-aminooctanoate levels	rs2470528	3	15643959	G	T	0.0518659	0.197528	0.0347284	1.29e-08	8178	0.00394027	32.3431
CLSA	N4-acetylcytidine levels	rs2242047	15	84935465	T	C	0.0150984	-0.367606	0.0646272	1.28e-08	7425	0.0043386	32.3458
CLSA	X-26109 levels	rs4299376	2	43845437	T	G	0.688971	0.0999284	0.0175649	1.28e-08	6992	0.00460765	32.3566
CLSA	Androstenediol (3beta,17beta) monosulfate (2) levels	rs73079476	12	21190899	C	A	0.154733	-0.117388	0.0206335	1.28e-08	7811	0.00412666	32.3586
CLSA	Indolebutyrate levels	rs211718	1	75640990	C	T	0.711295	0.129786	0.0228104	1.27e-08	4423	0.00726617	32.3589
CLSA	Retinol (Vitamin A) to oleoyl-linoleoyl-glycerol (18:1 to 18:2) [2] ratio	rs116843064	19	8364439	A	G	0.0211965	0.305771	0.0537449	1.28e-08	7981	0.00403927	32.3601
CLSA	Phosphate to tryptophan ratio	rs403667	6	111589401	C	T	0.164188	-0.111874	0.0196636	1.27e-08	8206	0.00392908	32.3613
CLSA	Serine to alpha-ketobutyrate ratio	rs79259434	18	40961735	G	T	0.027943	-0.268523	0.0471897	1.27e-08	8100	0.00398154	32.3714
CLSA	Sphingomyelin (d18:1/17:0, d17:1/18:0, d19:1/16:0) levels	rs438568	20	12978039	G	A	0.615723	-0.087478	0.01537	1.26e-08	8252	0.00391011	32.3851
CLSA	4-guanidinobutanoate levels	rs9442234	1	16064561	C	T	0.504824	0.0858975	0.0150904	1.25e-08	8144	0.00396276	32.3931
CLSA	Glycine conjugate of C10H14O2 (1) levels	rs13431728	2	126640182	T	C	0.0511094	-0.202782	0.0356244	1.25e-08	8128	0.00397056	32.3934
CLSA	Glycine levels	rs4646961	1	75751484	A	G	0.308159	0.0908053	0.0159521	1.25e-08	8262	0.00390662	32.3953
CLSA	1-arachidonoyl-gpc (20:4n6) levels	rs1219550	11	75742832	C	T	0.162727	-0.117372	0.0206163	1.25e-08	8267	0.00390535	32.4043
CLSA	N-acetylphenylalanine levels	rs117867073	11	67602188	A	G	0.0105359	0.413148	0.0725687	1.25e-08	8228	0.00392384	32.4046
CLSA	X-16087 levels	rs12814270	12	20944395	G	A	0.226167	0.109375	0.0192102	1.24e-08	7071	0.00456357	32.4078
CLSA	Acisoga levels	rs34130495	6	160139792	A	G	0.0267308	-0.280017	0.0491745	1.24e-08	7489	0.00431111	32.417
CLSA	Sphingomyelin (d18:1/22:1, d18:2/22:0, d16:1/24:1) levels	rs4814176	20	12978750	C	T	0.613656	-0.0831713	0.0146036	1.23e-08	8246	0.00391813	32.4281
CLSA	4-guanidinobutanoate levels	rs35549389	1	15661107	G	A	0.0272146	-0.259984	0.0456488	1.23e-08	8144	0.00396707	32.4286
CLSA	Methionine to methionine sulfoxide ratio	rs4710080	6	166688754	T	C	0.112018	0.13844	0.0243021	1.22e-08	8214	0.00393521	32.4437
CLSA	Methylsuccinate levels	rs610803	6	137612787	G	A	0.806967	0.11205	0.0196677	1.22e-08	7965	0.00405849	32.4495
CLSA	11beta-hydroxyandrosterone glucuronide levels	rs10514121	18	74275094	A	G	0.0219331	0.286687	0.0503116	1.21e-08	8081	0.00400196	32.4618
CLSA	X-19438 levels	rs7866466	9	79094587	A	G	0.286388	-0.103489	0.0181572	1.2e-08	7259	0.00445528	32.4766
CLSA	Adenosine 3',5'-cyclic monophosphate (camp) levels	rs171583	16	16038475	G	A	0.293428	-0.105433	0.0184951	1.19e-08	6756	0.00478703	32.4871
CLSA	N2,N5-diacetylornithine levels	rs35940501	2	17415423	T	C	0.126753	0.133875	0.0234817	1.19e-08	7596	0.00426089	32.4957
CLSA	1-(1-enyl-palmitoyl)-2-palmitoyl-GPC (P-16:0/16:0) levels	rs1260338	2	27402794	G	A	0.43369	0.0890243	0.0156137	1.19e-08	8266	0.00391747	32.5013
CLSA	Pregnenediol sulfate (C21H34O5S) levels	rs7851737	9	124485652	A	G	0.524296	-0.0749525	0.0131447	1.18e-08	8260	0.00392089	32.5062
CLSA	Aspartate to mannose ratio	rs4251689	8	144515746	T	C	0.471013	0.0870515	0.0152662	1.18e-08	8162	0.00396796	32.5075
CLSA	Cis-3,4-methyleneheptanoylglycine levels	rs12087626	1	75682788	A	C	0.304889	-0.0944913	0.0165709	1.18e-08	8106	0.00399527	32.5076
CLSA	N-stearoyl-sphingosine (d18:1 to 18:0) to N-palmitoyl-sphinganine (d18:0 to 16:0) ratio	rs1065853	19	44909976	T	G	0.0839371	-0.158747	0.0278368	1.18e-08	8159	0.00397016	32.5137
CLSA	X-15523 levels	rs80319011	10	17133166	A	G	0.00093	1.48868	0.261043	1.18e-08	8071	0.00401333	32.514
CLSA	Cholesterol to oleoyl-linoleoyl-glycerol (18:1 to 18:2) [2] ratio	rs2119690	8	20002028	A	G	0.291206	0.0964491	0.0169114	1.18e-08	7981	0.00405895	32.5183
CLSA	N-formylanthranilic acid levels	rs56246951	17	78206402	A	C	0.101067	-0.15266	0.0267651	1.17e-08	7534	0.00429948	32.5235
CLSA	Glucose to N-palmitoyl-sphinganine (d18:0 to 16:0) ratio	rs964184	11	116778201	C	G	0.868545	0.129682	0.0227318	1.16e-08	8119	0.00399256	32.5375
CLSA	X-19141 levels	rs113281235	4	68033545	A	G	0.0205872	0.3077	0.0539305	1.16e-08	8244	0.00393312	32.5447
CLSA	Dodecenedioate (C12:1-DC) levels	rs72738336	14	73520849	A	T	0.00965085	0.435833	0.0763868	1.16e-08	8217	0.00394615	32.546
CLSA	Glycosyl ceramide (d18:1/23:1, d17:1/24:1) levels	rs438568	20	12978039	G	A	0.607793	-0.111924	0.0196085	1.14e-08	5309	0.00609941	32.5682
CLSA	N-acetyl-L-glutamine levels	rs78808610	2	73580389	C	T	0.0417483	-0.213307	0.0373699	1.14e-08	8181	0.00396674	32.5732
CLSA	Thioproline levels	rs149082870	16	89705857	A	G	0.100431	-0.146859	0.0257235	1.14e-08	8226	0.00394671	32.5863
CLSA	X-17685 levels	rs1165150	6	25841804	T	C	0.534513	-0.0929709	0.0162843	1.13e-08	7327	0.00442896	32.5865
CLSA	Bilirubin degradation product, C17H18N2O4 (3) levels	rs11894379	2	233697515	A	T	0.0221566	-0.291928	0.051124	1.13e-08	8253	0.0039353	32.5984
CLSA	X-25371 levels	rs7654754	4	76488642	A	G	0.524417	0.087135	0.0152584	1.13e-08	8205	0.00395882	32.6033
CLSA	(S)-a-amino-omega-caprolactam levels	rs118162901	11	113180763	G	A	0.0189556	-0.292046	0.0511374	1.12e-08	8185	0.00396899	32.6076
CLSA	Sphingomyelin (d18:1/17:0, d17:1/18:0, d19:1/16:0) levels	rs55730499	6	160584578	T	C	0.0728952	0.164272	0.0287636	1.12e-08	8252	0.00393703	32.6088
CLSA	2'-deoxyuridine levels	rs7751693	6	35727497	A	G	0.0378683	0.226432	0.0396392	1.11e-08	7915	0.00410571	32.6224
CLSA	3-methoxytyramine sulfate levels	rs10840516	11	2188737	A	G	0.236641	0.12698	0.0222221	1.1e-08	5419	0.00598925	32.6392
CLSA	Citrate to taurocholate ratio	rs76149982	17	10808360	A	C	0.0806139	0.172734	0.030229	1.1e-08	7618	0.00426786	32.6433
CLSA	Hypotaurine levels	rs1126464	16	89637957	C	G	0.223728	0.102212	0.0178847	1.1e-08	8212	0.00396157	32.6539
CLSA	Taurocholenate sulfate levels	rs144945702	12	20763096	G	T	0.0696781	0.173038	0.030271	1.09e-08	8249	0.00394558	32.6681
CLSA	4-methoxyphenol sulfate levels	rs72639855	1	15055645	C	T	0.0444429	-0.226148	0.0395604	1.09e-08	7500	0.00433825	32.6699
CLSA	X-21471 levels	rs141806399	10	100084192	C	T	0.0048379	0.638166	0.111601	1.08e-08	7982	0.00407985	32.6906
CLSA	Tetradecanedioate (C14-DC) levels	rs35746477	3	143090720	G	C	0.23712	-0.101052	0.0176699	1.07e-08	8268	0.00394009	32.6977
CLSA	Lignoceroylcarnitine (C24) levels	rs11743851	5	131277907	C	T	0.38246	-0.090858	0.0158867	1.07e-08	8238	0.00395473	32.7004
CLSA	X-23974 levels	rs887829	2	233759924	T	C	0.325565	0.0962899	0.0168304	1.06e-08	7752	0.00420464	32.7236
CLSA	Glycosyl-N-(2-hydroxynervonoyl)-sphingosine (d18:1/24:1(2OH)) levels	rs13106975	4	47549846	G	T	0.231668	0.0994937	0.0173902	1.06e-08	8012	0.00406884	32.7245
CLSA	Palmitoyl dihydrosphingomyelin (d18:0/16:0) levels	rs9749077	19	45011443	G	T	0.460523	0.086743	0.0151612	1.06e-08	8269	0.00394306	32.7263
CLSA	Retinol (Vitamin A) to oleoyl-linoleoyl-glycerol (18:1 to 18:2) [2] ratio	rs1168041	1	62494579	C	T	0.668129	-0.0963528	0.0168391	1.05e-08	7981	0.0040856	32.7327
CLSA	Tryptophan betaine levels	rs17693348	5	132280515	G	C	0.0933228	0.151992	0.0265599	1.05e-08	8216	0.00397009	32.7403
CLSA	1-palmitoleoyl-GPC (16:1) levels	rs1260326	2	27508073	C	T	0.587354	-0.0883864	0.0154441	1.05e-08	8227	0.00396532	32.7446
CLSA	1-stearoyl-2-oleoyl-GPI (18:0/18:1) levels	rs77960347	18	49583585	G	A	0.0141905	0.365459	0.0638303	1.03e-08	8111	0.00402529	32.773
CLSA	N-acetyl-aspartyl-glutamate (naag) levels	rs185862668	11	47742742	C	T	0.0248895	0.2909	0.0508037	1.03e-08	7705	0.00423721	32.7781
CLSA	Bilirubin degradation product, C16H18N2O5 (3) levels	rs11045909	12	21258272	G	C	0.161627	0.119573	0.0208824	1.03e-08	7970	0.00409698	32.7791
CLSA	1-palmitoyl-GPC (16:0) levels	rs62036205	16	78841158	C	A	0.0916399	-0.154312	0.0269427	1.02e-08	8232	0.00396903	32.7953
CLSA	Ethylmalonate levels	rs176267	12	120400957	C	T	0.929028	0.171265	0.0298983	1.01e-08	8172	0.00399922	32.8048
CLSA	Histidine levels	rs7663032	4	9992214	T	C	0.748593	-0.100037	0.017462	1.01e-08	8223	0.00397533	32.8116
CLSA	Ascorbic acid 3-sulfate levels	rs118064647	16	28547123	G	A	0.0164828	0.337774	0.0589594	1.01e-08	8186	0.00399334	32.8126
CLSA	Cysteinylglycine disulfide levels	rs16966444	16	90066729	T	G	0.900227	-0.147227	0.025698	1.01e-08	8216	0.0039791	32.8149
CLSA	Sphingomyelin (d18:1/25:0, d19:0/24:1, d20:1/23:0, d19:1/24:0) levels	rs9749077	19	45011443	G	T	0.460457	0.0894065	0.0156014	1e-08	8126	0.00402515	32.8325
CLSA	Retinol (Vitamin A) to oleoyl-linoleoyl-glycerol (18:1 to 18:2) [2] ratio	rs174533	11	61781553	A	G	0.340159	-0.0949128	0.016554	9.84e-09	7981	0.00410205	32.8651
CLSA	Gamma-glutamylleucine levels	rs140760670	3	168209309	A	G	0.00206018	-0.968311	0.168791	9.65e-09	8041	0.00407612	32.9021
CLSA	Sphingomyelin (d18:1/14:0, d16:1/16:0) levels	rs145434248	14	64425454	A	G	0.0345745	0.231673	0.0403796	9.61e-09	8254	0.00397223	32.9095
CLSA	Choline to taurocholate ratio	rs76149982	17	10808360	A	C	0.0805337	0.173969	0.0303202	9.6e-09	7625	0.00429901	32.9129
CLSA	5alpha-androstan-3beta,17beta-diol disulfate levels	rs2342307	3	196215616	G	A	0.619302	-0.0782025	0.0136277	9.55e-09	8199	0.00400032	32.9223
CLSA	Sphingomyelin (d18:1/20:1, d18:2/20:0) levels	rs34199542	19	8181494	A	G	0.0598031	0.170625	0.0297323	9.54e-09	8255	0.00397358	32.9248
CLSA	N-acetyl-L-glutamine levels	rs62149807	2	73620531	T	C	0.0528191	-0.192473	0.0335388	9.53e-09	8181	0.00400953	32.926
CLSA	Phosphate to phosphoethanolamine ratio	rs1256335	1	21563893	A	G	0.784837	-0.107967	0.0188124	9.52e-09	8205	0.0039983	32.9297
CLSA	Octadecadienedioate (C18:2-DC) levels	rs543070800	12	20912890	C	T	0.0333171	-0.242276	0.0422132	9.5e-09	8231	0.003986	32.932
CLSA	Phosphocholine levels	rs72659199	1	21582931	G	A	0.0574517	0.190279	0.0331474	9.45e-09	8245	0.0039807	32.9441
CLSA	Palmitoylcarnitine levels (Metabolon platform)	rs1171623	10	59703726	T	G	0.224491	0.105784	0.018426	9.41e-09	8256	0.00397629	32.9513
CLSA	Bilirubin (E,E) levels	rs7562378	2	233966139	C	T	0.0568434	0.190758	0.0332167	9.31e-09	8263	0.00397544	32.9722
CLSA	X-19141 levels	rs149314105	4	68654198	T	C	0.0262897	-0.274328	0.0477633	9.27e-09	8244	0.00398547	32.9797
CLSA	2-o-methylascorbic acid levels	rs77229319	22	19871558	T	G	0.0253411	-0.262914	0.0457601	9.17e-09	8219	0.00400031	33.0026
CLSA	Branched chain 14:0 dicarboxylic acid levels	rs185070600	13	56111880	A	G	0.00344957	-0.76953	0.133933	9.16e-09	7990	0.0041147	33.004
CLSA	Eicosanedioate (C20-DC) levels	rs2199766	12	21166592	A	G	0.326076	-0.0914472	0.0159148	9.14e-09	8258	0.00398227	33.0091
CLSA	X-23678 levels	rs72720588	1	85113057	T	C	0.0154639	-0.424738	0.0739084	9.09e-09	5745	0.00571578	33.0144
CLSA	Histidine levels	rs715	2	210678331	C	T	0.3073	-0.0955159	0.0166127	8.95e-09	8223	0.00400404	33.0495
CLSA	Cholesterol to oleoyl-linoleoyl-glycerol (18:1 to 18:2) [2] ratio	rs174533	11	61781553	A	G	0.339698	-0.0938819	0.0163202	8.79e-09	7981	0.00412913	33.0829
CLSA	X-11787 levels	rs6546815	2	73278777	T	A	0.144409	0.121799	0.021173	8.79e-09	8247	0.00399657	33.0839
CLSA	Androsterone glucuronide levels	rs192513811	11	62289929	G	A	0.0127845	0.345234	0.0600086	8.76e-09	7980	0.00413047	33.0896
CLSA	4-methylhexanoylglutamine levels	rs1408273	6	25840718	G	A	0.541113	0.10712	0.0186147	8.69e-09	5576	0.00590384	33.1034
CLSA	21-hydroxypregnenolone disulfate levels	rs9509847	13	21744175	A	C	0.358772	-0.088274	0.0153392	8.68e-09	8132	0.004056	33.1096
CLSA	Cysteine to alanine ratio	rs116977794	16	80605499	G	T	0.00219272	0.926746	0.161037	8.67e-09	8220	0.00401284	33.1104
CLSA	N-acetyl-1-methylhistidine levels	rs9679205	2	73876385	T	C	0.0374208	-0.238989	0.0414943	8.43e-09	7588	0.00435268	33.1638
CLSA	Imidazole lactate levels	rs2805103	9	128836618	A	T	0.70863	0.0969957	0.0168381	8.39e-09	8256	0.0040032	33.1752
CLSA	Alpha-ketoglutarate to proline ratio	rs13433658	22	19028734	G	C	0.17787	0.115111	0.0199788	8.33e-09	8273	0.00399662	33.1887
CLSA	Citrate to 4-hydroxyphenylpyruvate ratio	rs807669	22	19167009	C	T	0.61172	-0.0939196	0.0162913	8.16e-09	7851	0.00421543	33.2269
CLSA	Succinate to trans-4-hydroxyproline ratio	rs2406753	12	87360805	G	A	0.923445	-0.165904	0.0287679	8.07e-09	8198	0.00404046	33.25
CLSA	2'-o-methyluridine levels	rs17456278	9	129214917	C	T	0.00723964	0.541327	0.0938629	8.06e-09	7582	0.00436764	33.2519
CLSA	X-12112 levels	rs7896495	10	96403910	G	A	0.506499	-0.0925479	0.0160472	8.06e-09	8211	0.00403444	33.2528
CLSA	Androsterone glucuronide to etiocholanolone glucuronide ratio	rs7246440	19	12395059	G	A	0.755747	0.100821	0.0174813	8.05e-09	7555	0.00438341	33.2537
CLSA	Tetradecadienedioate (C14:2-DC) levels	rs116960637	7	3701586	A	G	0.0190464	-0.323055	0.0560141	8.05e-09	7857	0.00421567	33.2543
CLSA	Sphingomyelin (d18:1/20:1, d18:2/20:0) levels	rs7135337	12	120966352	C	A	0.589641	0.0828382	0.0143597	7.98e-09	8255	0.00401519	33.271
CLSA	N-palmitoyl-sphingosine (d18:1 to 16:0) to N-stearoyl-sphingosine (d18:1 to 18:0) ratio	rs62126378	19	8200737	C	T	0.170849	-0.124463	0.0215734	7.96e-09	8191	0.00404711	33.2765
CLSA	Gamma-glutamyl-2-aminobutyrate levels	rs143837154	5	148854273	T	G	0.00624115	-0.585969	0.101553	7.92e-09	7826	0.00423624	33.2853
CLSA	Methylsuccinoylcarnitine levels	rs34130495	6	160139792	A	G	0.0271386	0.274842	0.0476272	7.89e-09	8004	0.00414329	33.2926
CLSA	X-21319 levels	rs1960773	4	68671436	C	A	0.483312	-0.0909166	0.0157542	7.88e-09	8109	0.00409022	33.2956
CLSA	Homoarginine levels	rs13135092	4	102276925	G	A	0.0821459	0.152931	0.0264972	7.85e-09	8265	0.00401422	33.3032
CLSA	Behenoyl sphingomyelin (d18:1/22:0) levels	rs10713262	17	4788473	C	A	0.475574	-0.0865722	0.0149977	7.82e-09	8260	0.00401771	33.3121
CLSA	Cholesterol levels	rs1168041	1	62494579	C	T	0.668401	0.0932667	0.0161566	7.8e-09	8258	0.00401911	33.3156
CLSA	Androsterone glucuronide levels	rs567045699	9	85878798	C	A	0.0326305	0.214975	0.0372388	7.79e-09	7980	0.00415884	33.3178
CLSA	Arachidonoylcarnitine (C20:4) levels	rs2428175	6	110486579	T	G	0.241445	0.09941	0.0172197	7.79e-09	8202	0.00404695	33.3199
CLSA	X-21467 levels	rs10897407	11	63369912	G	A	0.631479	-0.0923181	0.0159912	7.78e-09	8195	0.00405042	33.32
CLSA	Palmitoyl sphingomyelin (d18:1/16:0) levels	rs113345881	19	44928379	G	A	0.0907108	-0.156192	0.0270541	7.77e-09	8269	0.00401468	33.3232
CLSA	N4-acetylcytidine levels	rs114324563	6	44235214	G	C	0.046242	-0.217857	0.0377257	7.71e-09	7425	0.00447122	33.3389
CLSA	Vanillylmandelate (VMA) levels	rs8080108	17	49436349	C	T	0.310073	0.0855527	0.0148128	7.67e-09	8216	0.00404365	33.3494
CLSA	N2-acetyl,N6,N6-dimethyllysine levels	rs150553203	10	98697538	C	T	0.0291413	-0.269532	0.0466655	7.66e-09	7891	0.00420983	33.3518
CLSA	Cholate levels	rs11076828	16	4397770	T	C	0.70543	0.0993904	0.0172053	7.62e-09	7892	0.00421061	33.3622
CLSA	Cholesterol to oleoyl-linoleoyl-glycerol (18:1 to 18:2) [2] ratio	rs13247874	7	73596112	T	C	0.189323	0.113895	0.0197135	7.58e-09	7981	0.00416497	33.3713
CLSA	9-hydroxystearate levels	rs603424	10	100315722	A	G	0.172518	-0.115187	0.019933	7.53e-09	7474	0.00444808	33.3845
CLSA	N-acetylleucine levels	rs1183200	6	25818418	C	G	0.555907	0.0906511	0.0156866	7.52e-09	7905	0.00420684	33.3871
CLSA	Pregnenetriol sulfate levels	rs28898590	2	233710776	T	G	0.0586548	0.157897	0.0273219	7.51e-09	8233	0.00404026	33.3903
CLSA	X-11852 levels	rs140587970	19	10253620	A	G	0.0174123	0.363626	0.062905	7.45e-09	7295	0.00455963	33.4057
CLSA	X-12112 levels	rs117988581	10	98437962	A	C	0.0102116	0.449429	0.0777437	7.43e-09	8211	0.00405351	33.4107
CLSA	Indolepropionate levels	rs141896208	16	20588185	G	C	0.0452058	-0.215306	0.0372412	7.41e-09	8153	0.00408292	33.4163
CLSA	3-indoleglyoxylic acid levels	rs11647808	16	58736977	A	C	0.0793205	0.166628	0.0288147	7.35e-09	7848	0.00424289	33.4316
CLSA	Epiandrosterone sulfate levels	rs7792939	7	99610253	C	T	0.125153	0.12571	0.0217384	7.34e-09	8174	0.00407452	33.4332
CLSA	N4-acetylcytidine levels	rs12441036	15	84880648	A	G	0.332761	-0.0972951	0.0168189	7.26e-09	7425	0.00448681	33.4557
CLSA	P-cresol sulfate levels	rs563892928	7	91417918	G	A	0.000734	-1.56862	0.271159	7.26e-09	8183	0.00407289	33.4566
CLSA	X-07765 levels	rs6934329	6	27190254	G	A	0.182771	0.115524	0.0199697	7.25e-09	8127	0.00410097	33.4576
CLSA	N6-methyllysine levels	rs11189439	10	97927216	T	C	0.751146	-0.103589	0.017902	7.19e-09	8299	0.00401837	33.4749
CLSA	Glycosyl ceramide (d18:2/24:1, d18:1/24:2) levels	rs11858759	15	58384622	A	G	0.295544	0.0947104	0.0163674	7.19e-09	8251	0.00404176	33.4758
CLSA	3-hydroxy-3-methylglutarate levels	rs148843053	18	59713858	G	A	0.00304499	0.760225	0.131361	7.15e-09	8073	0.0041316	33.4845
CLSA	1-stearoyl-2-arachidonoyl-GPE (18:0/20:4) levels	rs13081352	3	136222574	A	C	0.117561	-0.137807	0.0238119	7.15e-09	8259	0.00403896	33.4849
CLSA	2-hydroxy-4-(methylthio)butanoic acid levels	rs79040065	1	88366525	A	G	0.0639874	0.177023	0.0305706	7.01e-09	8255	0.00404552	33.5233
CLSA	S-1-pyrroline-5-carboxylate levels	rs1532038	8	143491762	A	G	0.0749969	-0.172395	0.0297657	6.97e-09	8232	0.00405831	33.536
CLSA	X-25810 levels	rs62333059	4	179600521	A	T	0.243766	-0.104192	0.0179893	6.96e-09	8167	0.0040907	33.5377
CLSA	1-palmitoyl-2-linoleoyl-gpc (16:0/18:2) levels	rs4500751	16	15046354	T	C	0.311138	0.0947313	0.0163544	6.94e-09	8230	0.00406023	33.5438
CLSA	Glycerol 3-phosphate levels	rs3738098	1	21568292	T	G	0.0643703	0.183659	0.0317044	6.92e-09	8201	0.00407516	33.549
CLSA	Creatinine levels	rs77924615	16	20381010	A	G	0.192428	-0.0992923	0.0171397	6.91e-09	8239	0.00405681	33.5521
CLSA	Pregnenediol disulfate (C21H34O8S2) levels	rs60213124	19	47992047	A	G	0.192252	0.09962	0.0171938	6.88e-09	8245	0.00405503	33.5617
CLSA	Pregnenediol sulfate (C21H34O5S) levels	rs9543004	13	72562240	C	T	0.360508	0.0811588	0.0140058	6.85e-09	8260	0.00404868	33.5699
CLSA	X-23739 levels	rs4665972	2	27375230	C	T	0.591238	0.0906229	0.0156384	6.84e-09	8249	0.00405439	33.5727
CLSA	Hexadecenedioate (C16:1-DC) levels	rs7310077	12	20744190	G	A	0.0962101	0.149507	0.0257967	6.81e-09	8248	0.00405584	33.5807
CLSA	5,6-dihydrouridine levels	rs2242047	15	84935465	T	C	0.015545	-0.341909	0.0589871	6.78e-09	8210	0.00407559	33.5893
CLSA	phosphate to asparagine ratio	rs72923302	11	62431582	T	C	0.137761	0.127684	0.0220246	6.74e-09	8249	0.00405779	33.601
CLSA	X-11470 levels	rs17205128	6	32634440	G	C	0.248585	-0.100226	0.0172857	6.7e-09	8134	0.00411615	33.6109
CLSA	5-methylthioadenosine (mta) levels	rs662138	6	160143444	G	C	0.175624	-0.114689	0.01978	6.7e-09	8210	0.00407824	33.6113
CLSA	1-arachidonoyl-GPE (20:4n6) levels	rs10897209	11	62036068	G	A	0.971523	0.27168	0.0468551	6.7e-09	8270	0.00404887	33.6122
CLSA	Hexadecanedioate (C16-DC) levels	rs12406866	1	46916299	T	G	0.792401	0.107603	0.018556	6.68e-09	8260	0.00405448	33.6182
CLSA	1-arachidonoyl-gpc (20:4n6) levels	rs2954021	8	125469835	G	A	0.509683	-0.0891919	0.0153807	6.67e-09	8267	0.00405124	33.6197
CLSA	N2-acetyl,N6-methyllysine levels	rs114882887	2	73887477	G	C	0.0551568	-0.206625	0.0356281	6.65e-09	8069	0.00415101	33.6258
CLSA	X-21339 levels	rs531321977	12	21213161	A	G	0.184262	-0.112039	0.0193167	6.63e-09	8203	0.00408434	33.6331
CLSA	Nonanoylcarnitine (C9) levels	rs202027377	1	75549141	T	A	0.0274639	0.278283	0.047978	6.62e-09	7669	0.00436766	33.6338
CLSA	X-15523 levels	rs180689878	11	76416816	T	C	0.00031	2.62138	0.451827	6.56e-09	8071	0.00415318	33.6518
CLSA	Arachidonoylcarnitine (C20:4) levels	rs4500751	16	15046354	T	C	0.310309	-0.0924316	0.0159299	6.54e-09	8202	0.00408805	33.6596
CLSA	Pregnenolone sulfate levels	rs6740315	2	176655378	C	T	0.657214	-0.0897283	0.0154608	6.49e-09	7772	0.00431503	33.6731
CLSA	Carnitine C18:2 levels	rs964686	10	45508364	T	C	0.318545	0.0941272	0.0162175	6.47e-09	8268	0.00405785	33.6789
CLSA	(S)-a-amino-omega-caprolactam levels	rs2863979	16	68297987	A	G	0.718054	-0.0912402	0.0157196	6.47e-09	8185	0.00409908	33.6809
CLSA	Taurochenodeoxycholic acid 3-sulfate levels	rs11239549	10	45523383	G	A	0.242651	-0.111529	0.0192142	6.46e-09	7157	0.00468555	33.6829
CLSA	Isobutyrylglycine levels	rs1440581	4	88305270	C	T	0.530252	0.0940744	0.0162061	6.44e-09	7465	0.00449366	33.6876
CLSA	Plasma free asparagine levels	rs77844682	14	103717778	G	C	0.0684236	0.177238	0.0305298	6.42e-09	8245	0.00407102	33.6946
CLSA	Glycosyl-N-tricosanoyl-sphingadienine (d18:2/23:0) levels	rs2381400	9	35776422	A	G	0.290807	0.103054	0.0177496	6.4e-09	7274	0.00461287	33.7003
CLSA	X-21733 levels	rs56113850	19	40847202	C	T	0.573864	-0.0956838	0.0164799	6.39e-09	6916	0.00485066	33.7009
CLSA	Dodecadienoate (12:2) levels	rs35259237	14	73424129	A	C	0.0130084	-0.374475	0.0644972	6.4e-09	8244	0.00407243	33.7022
CLSA	Cholesterol to oleoyl-linoleoyl-glycerol (18:1 to 18:2) [2] ratio	rs41291902	10	110279090	G	A	0.0839925	-0.159854	0.0275306	6.38e-09	7981	0.00420656	33.706
CLSA	1-palmitoyl-2-arachidonoyl-GPE (16:0/20:4) levels	rs4775038	15	58366595	T	C	0.102958	-0.149486	0.0257404	6.34e-09	8257	0.00406797	33.7183
CLSA	N2-acetyl,N6-methyllysine levels	rs17442418	10	98017352	G	C	0.0559555	-0.204501	0.0352003	6.26e-09	8069	0.00416549	33.7435
CLSA	Phosphocholine levels	rs75642681	22	24099578	G	A	0.0540705	-0.195696	0.0336788	6.22e-09	8245	0.00407836	33.7556
CLSA	Urate levels	rs12363578	11	64597394	T	C	0.410342	-0.0843752	0.01452	6.21e-09	8264	0.00406944	33.7591
CLSA	1-palmitoyl-2-arachidonoyl-gpc (16:0/20:4n6) levels	rs4963482	11	62195386	C	A	0.718087	0.0988372	0.0170084	6.21e-09	8238	0.0040824	33.7605
CLSA	Sulfate levels	rs1343904	7	123167557	T	C	0.392371	-0.0909321	0.0156456	6.17e-09	8230	0.00408763	33.771
CLSA	Arachidonate (20:4n6) to oleate to vaccenate (18:1) ratio	rs12928099	16	15056648	A	C	0.290632	0.0984964	0.0169457	6.16e-09	8171	0.0041177	33.7766
CLSA	Taurine to glutamate ratio	rs62354638	5	36638487	A	G	0.0316085	0.240375	0.0413539	6.15e-09	8220	0.00409348	33.7785
CLSA	Lignoceroyl sphingomyelin (d18:1/24:0) levels	rs7412	19	44908822	T	C	0.0838389	-0.156125	0.0268537	6.1e-09	8250	0.00408044	33.7934
CLSA	X-11478 levels	rs6683437	1	75850934	A	G	0.253988	-0.102337	0.0175987	6.06e-09	8242	0.00408595	33.8064
CLSA	tryptophan to tyrosine ratio	rs2454663	11	57590610	C	T	0.767397	-0.106097	0.0182433	6.04e-09	8226	0.00409476	33.8138
CLSA	N-acetylputrescine to (N(1) + N(8))-acetylspermidine ratio	rs148381953	22	50123655	G	A	0.018876	-0.327542	0.0563188	6.03e-09	8144	0.00413609	33.8159
CLSA	X-24947 levels	rs72639892	4	67423887	T	A	0.265376	-0.101473	0.0174443	5.99e-09	8002	0.00421078	33.8287
CLSA	Aspartate to glutamate ratio	rs2271101	4	177438565	G	A	0.472368	-0.0876644	0.0150678	5.96e-09	8190	0.00411597	33.8408
CLSA	Octanoylcarnitine (c8) levels	rs7544911	1	75766793	G	A	0.0299452	0.257988	0.0443404	5.94e-09	8226	0.00409852	33.845
CLSA	N-palmitoyl-sphinganine (d18:0/16:0) levels	rs964184	11	116778201	C	G	0.868904	-0.131994	0.022685	5.94e-09	8208	0.00410777	33.8474
CLSA	Glycocholenate sulfate levels	rs55971546	13	103065958	T	C	0.0473965	0.210053	0.0360898	5.87e-09	8250	0.00408936	33.8675
CLSA	Metabolonic lactone sulfate levels	rs73143690	7	98572468	T	C	0.01446	-0.371665	0.0638542	5.87e-09	8203	0.00411303	33.8703
CLSA	Spermidine to ornithine ratio	rs3811444	1	247876149	T	C	0.349322	0.1005	0.017266	5.86e-09	7309	0.00461405	33.8711
CLSA	Trans-4-hydroxyproline levels	rs57173949	20	51892375	C	T	0.0113042	-0.421069	0.0723318	5.84e-09	8252	0.00408986	33.8799
CLSA	Paraxanthine to 5-acetylamino-6-formylamino-3-methyluracil ratio	rs141284197	8	18418217	A	T	0.00949065	0.48789	0.0838083	5.83e-09	7388	0.0045662	33.8807
CLSA	Picolinate levels	rs1047891	2	210675783	A	C	0.305733	-0.104752	0.017993	5.82e-09	7051	0.00478392	33.884
CLSA	1-stearoyl-2-arachidonoyl-GPI (18:0/20:4) levels	rs1532085	15	58391167	G	A	0.623614	-0.0917612	0.0157522	5.7e-09	8134	0.00415454	33.9257
CLSA	X-23644 levels	rs10130361	14	48920916	G	C	0.455175	0.0933902	0.0160311	5.69e-09	8250	0.00409675	33.929
CLSA	X-24544 levels	rs79833698	5	35554395	G	A	0.197313	0.105911	0.0181649	5.53e-09	7939	0.00426378	33.9865
CLSA	Ceramide (d18:1/16:0) levels	rs964184	11	116778201	C	G	0.868673	-0.13153	0.0225566	5.51e-09	8266	0.00409661	33.9936
CLSA	Tetradecanedioate (C14-DC) levels	rs7310077	12	20744190	G	A	0.0960977	0.148016	0.0253807	5.48e-09	8268	0.00409663	34.002
CLSA	X-22162 levels	rs112026082	22	46351310	T	C	0.0296903	0.247665	0.0424564	5.43e-09	8249	0.00410822	34.0203
CLSA	N-acetyl-2-aminoadipate levels	rs13417094	2	73277974	T	C	0.13509	-0.137825	0.0236253	5.42e-09	7606	0.00445457	34.0241
CLSA	Phosphate to tryptophan ratio	rs12132412	1	21493549	G	A	0.400251	0.0878098	0.0150502	5.4e-09	8206	0.00413116	34.0326
CLSA	Alpha-ketoglutarate to succinate ratio	rs75459113	13	67171782	G	A	0.0425222	0.223325	0.0382717	5.37e-09	8260	0.00410537	34.0419
CLSA	Dihomo-linolenoylcarnitine (C20:3n3 or 6) levels	rs149235996	5	151340348	G	A	0.0122479	-0.402335	0.0689432	5.36e-09	8092	0.00419095	34.0475
CLSA	Arachidonate (20:4n6) to caffeine ratio	rs174566	11	61824890	G	A	0.344877	-0.0967688	0.0165803	5.34e-09	8000	0.00423985	34.0547
CLSA	N6-carbamoylthreonyladenosine levels	rs34816374	6	26981893	G	A	0.0910428	0.143082	0.0245113	5.3e-09	8176	0.0041504	34.0668
CLSA	N-acetylcitrulline levels	rs56132148	2	73117195	A	C	0.0521389	-0.211851	0.0362915	5.3e-09	7324	0.00463113	34.0669
CLSA	1-palmitoyl-2-linoleoyl-GPI (16:0/18:2) levels	rs3134939	6	32201844	A	T	0.480636	-0.089471	0.0153265	5.29e-09	8115	0.00418187	34.07
CLSA	Taurocholenate sulfate levels	rs1047891	2	210675783	A	C	0.309764	-0.0976808	0.0167285	5.25e-09	8249	0.00411635	34.0878
CLSA	X-13431 levels	rs111973496	2	210612653	G	A	0.0167343	0.34781	0.0595572	5.22e-09	8161	0.00416161	34.0964
CLSA	Glycochenodeoxycholate 3-sulfate levels	rs76021834	7	75977837	G	A	0.286203	-0.0991977	0.0169825	5.18e-09	8123	0.00418276	34.1109
CLSA	Alpha-ketobutyrate to pyruvate ratio	rs551576876	19	15370491	T	C	0.00074	1.67067	0.285906	5.11e-09	8129	0.0041829	34.1372
CLSA	X-12112 levels	rs7068266	10	99542500	T	G	0.846079	-0.128433	0.0219773	5.1e-09	8211	0.00414196	34.1428
CLSA	X-12112 levels	rs113481554	10	98288786	G	A	0.0232302	0.303527	0.0519353	5.09e-09	8211	0.00414258	34.1479
CLSA	Hypotaurine to taurine ratio	rs16864042	1	171109864	T	G	0.417303	0.0869797	0.0148823	5.08e-09	8157	0.00417014	34.1499
CLSA	N-acetylphenylalanine levels	rs72809935	2	73212144	C	A	0.0427163	-0.215119	0.0368049	5.07e-09	8228	0.00413478	34.1539
CLSA	N-delta-acetylornithine levels	rs71416796	2	73556847	T	C	0.0258052	0.288894	0.0494191	5.04e-09	8259	0.00412066	34.1651
CLSA	Retinol (Vitamin A) to linoleoyl-arachidonoyl-glycerol (18:2 to 20:4) [1] ratio	rs964184	11	116778201	C	G	0.868563	0.13873	0.0237306	5.03e-09	7617	0.00446679	34.1672
CLSA	N2-acetyl,N6-methyllysine levels	rs142126973	10	98475246	C	T	0.00868533	0.495319	0.0847244	5.03e-09	8069	0.00421791	34.17
CLSA	Dihomo-linolenoylcarnitine (C20:3n3 or 6) levels	rs2428175	6	110486579	T	G	0.241947	0.103252	0.0176548	4.96e-09	8092	0.00420905	34.1951
CLSA	Bilirubin (Z,Z) to androsterone glucuronide ratio	rs72787511	2	32591022	C	G	0.0333079	0.236577	0.0404491	4.95e-09	7888	0.00431798	34.1993
CLSA	N-stearoyl-sphingosine (d18:1/18:0) levels	rs12961923	18	57635037	A	G	0.36729	-0.0960013	0.0164115	4.93e-09	8254	0.00412854	34.2099
CLSA	Plasma free proline levels	rs117593381	22	18948329	A	C	0.0411508	-0.221246	0.0378197	4.92e-09	8257	0.00412759	34.2144
CLSA	Pregnenolone sulfate levels	rs140331100	10	60990445	T	C	0.00529442	-0.592131	0.101217	4.91e-09	7772	0.00438417	34.215
CLSA	Glycochenodeoxycholate 3-sulfate levels	rs10798945	1	33393272	T	C	0.75367	-0.103264	0.0176513	4.91e-09	8123	0.00419568	34.2167
CLSA	1-oleoyl-GPE (18:1) levels	rs6440123	3	142940519	G	A	0.354459	0.0934471	0.0159729	4.91e-09	8283	0.00411515	34.2184
CLSA	Phosphate to oleoyl-linoleoyl-glycerol (18:1 to 18:2) [2] ratio	rs3208305	8	19966137	T	A	0.289563	0.0995801	0.0170209	4.9e-09	7992	0.00426451	34.2193
CLSA	Androsterone glucuronide to etiocholanolone glucuronide ratio	rs113447877	2	32977168	A	G	0.0591613	-0.185209	0.0316412	4.82e-09	7555	0.00451459	34.2534
CLSA	Decadienedioic acid (C10:2-DC) levels	rs214277	14	73139288	A	T	0.133623	-0.130809	0.022346	4.8e-09	8131	0.00419667	34.2585
CLSA	X-11444 levels	rs150262653	11	63092993	G	A	0.0598854	0.177596	0.0303373	4.8e-09	8206	0.00415883	34.2615
CLSA	N-methyl-2-pyridone-5-carboxamide levels	rs59621444	2	134978078	C	T	0.200785	-0.112293	0.0191818	4.8e-09	8177	0.00417365	34.2626
CLSA	Bilirubin (Z,Z) to androsterone glucuronide ratio	rs4149056	12	21178615	C	T	0.155881	0.116003	0.0198127	4.77e-09	7888	0.00432714	34.2721
CLSA	Pantothenate levels	rs116400211	1	199511387	G	A	0.00967781	0.456223	0.0779042	4.74e-09	8194	0.00416795	34.2868
CLSA	Pregnanediol-3-glucuronide levels	rs2594950	2	176643894	C	G	0.340008	0.0983106	0.0167833	4.69e-09	7905	0.00432178	34.3033
CLSA	Sphingomyelin (d18:1/20:1, d18:2/20:0) levels	rs10455872	6	160589086	G	A	0.0720611	0.160514	0.0273969	4.66e-09	8255	0.00414099	34.3177
CLSA	Citrulline levels	rs35058896	9	130423869	A	C	0.404101	0.0917566	0.015661	4.66e-09	8157	0.00419065	34.3186
CLSA	1-methyl-4-imidazoleacetate levels	rs61907057	12	383596	C	G	0.0154971	-0.350592	0.0598232	4.62e-09	8090	0.00422743	34.3366
CLSA	Ornithine to glutamate ratio	rs62354638	5	36638487	A	G	0.0316169	0.25016	0.042679	4.59e-09	8202	0.00417131	34.348
CLSA	3-methyl-2-oxovalerate to 3-methyl-2-oxobutyrate ratio	rs78177403	1	107472612	C	A	0.0192331	0.321817	0.0549034	4.59e-09	8200	0.00417244	34.349
CLSA	Isobutyrylcarnitine (c4) levels	rs4350602	17	75359688	T	C	0.7305	0.101579	0.0173281	4.57e-09	8243	0.00415159	34.3558
CLSA	Oleoyl-linoleoyl-glycerol (18:1 to 18:2) [2] to linoleoyl-arachidonoyl-glycerol (18:2 to 20:4) [1] ratio	rs12928099	16	15056648	A	C	0.290469	-0.103186	0.0175973	4.53e-09	7620	0.004492	34.3744
CLSA	5alpha-pregnan-3beta,20alpha-diol monosulfate (2) levels	rs2594950	2	176643894	C	G	0.339416	0.0966325	0.0164788	4.52e-09	8028	0.00426512	34.3785
CLSA	Aconitate [cis or trans] levels	rs807666	22	19173036	T	C	0.624483	-0.0875948	0.0149367	4.51e-09	8262	0.00414532	34.3829
CLSA	Cis-4-decenoylcarnitine (C10:1) levels	rs7544911	1	75766793	G	A	0.0298979	0.260087	0.04435	4.51e-09	8239	0.00415687	34.3831
CLSA	1-palmitoyl-2-linoleoyl-GPI (16:0/18:2) levels	rs12239737	1	62620330	A	T	0.330087	-0.0959447	0.0163599	4.5e-09	8115	0.00422042	34.3854
CLSA	Stearoyl sphingomyelin (d18:1/18:0) levels	rs141838588	8	112611547	C	T	0.072812	-0.171504	0.02924	4.48e-09	8258	0.00414871	34.3945
CLSA	Carnitine C4 levels	rs2230912	12	121184393	G	A	0.172261	0.11976	0.0204138	4.45e-09	8111	0.00422535	34.4087
CLSA	N-acetyl-isoputreanine levels	rs12408101	1	165698544	G	T	0.274776	-0.100074	0.0170562	4.43e-09	8236	0.00416246	34.417
CLSA	N-acetyl-L-glutamine levels	rs147484801	2	73912384	C	T	0.0153837	0.357648	0.0609405	4.39e-09	8181	0.00419246	34.4345
CLSA	N-acetylneuraminate levels	rs77924615	16	20381010	A	G	0.192216	-0.109629	0.0186797	4.39e-09	8200	0.00418289	34.4354
CLSA	X-21310 levels	rs146593209	4	5820392	T	C	0.00702591	-0.56024	0.0954204	4.32e-09	7801	0.00439947	34.4631
CLSA	Phosphate to linoleoyl-arachidonoyl-glycerol (18:2 to 20:4) [2] ratio	rs1651059	5	31674119	G	A	0.0867996	-0.166064	0.0282832	4.32e-09	7649	0.0044868	34.4652
CLSA	N-formylmethionine levels	rs148804382	3	52078217	A	C	0.0106318	0.421325	0.0717454	4.29e-09	8235	0.00417031	34.4779
CLSA	2'-o-methyluridine levels	rs145060403	9	128589362	A	C	0.0430556	-0.228817	0.0389622	4.29e-09	7582	0.0045283	34.4806
CLSA	Andro steroid monosulfate C19H28O6S (1) levels	rs36034627	6	27269584	T	G	0.199649	0.115645	0.0196861	4.24e-09	7415	0.00463241	34.4998
CLSA	X-21286 levels	rs2472297	15	74735539	T	C	0.250426	-0.102191	0.017392	4.21e-09	8231	0.00417692	34.516
CLSA	X-12112 levels	rs35613372	10	98468184	T	C	0.0178153	0.348989	0.0593798	4.17e-09	8211	0.00418916	34.5335
CLSA	Gulonate levels	rs2776037	21	14945612	C	T	0.578766	0.0870092	0.0148034	4.16e-09	7731	0.00444872	34.5378
CLSA	Alpha-tocopherol levels	rs631106	1	62436136	A	C	0.336291	-0.0956491	0.0162684	4.12e-09	8192	0.00420197	34.5594
CLSA	X-21285 levels	rs36034627	6	27269584	T	G	0.202481	0.126263	0.0214678	4.07e-09	6180	0.00556627	34.5809
CLSA	Phosphoethanolamine to choline ratio	rs56702468	1	21503847	C	T	0.313394	-0.0962962	0.0163715	4.05e-09	8204	0.00419941	34.5888
CLSA	Mannose to mannitol to sorbitol ratio	rs780094	2	27518370	C	T	0.595915	0.0924338	0.0157131	4.04e-09	8208	0.0041983	34.5965
CLSA	Adenosine 5'-diphosphate (ADP) to flavin adenine dinucleotide (FAD) ratio	rs2706762	2	70261338	T	C	0.138865	0.201905	0.0343131	4e-09	3441	0.00996188	34.6036
CLSA	Glutamine to asparagine ratio	rs715	2	210678331	C	T	0.307019	0.0978414	0.0166294	4.01e-09	8251	0.00417799	34.6088
CLSA	X-15523 levels	rs112496134	19	42960949	T	G	0.000434	2.24702	0.381888	4.01e-09	8071	0.00427125	34.6126
CLSA	Sphingomyelin (d18:2/24:1, d18:1/24:2) levels	rs174622	11	61864455	A	G	0.222742	-0.0996969	0.0169428	4e-09	8273	0.00416789	34.6169
CLSA	Deoxycholate levels	rs55695203	12	21204819	C	G	0.157995	0.128528	0.0218416	3.99e-09	7649	0.00450672	34.6189
CLSA	Indoleacetate levels	rs1466163	7	50539508	G	A	0.881262	0.139053	0.0236293	3.99e-09	8208	0.00420139	34.6221
CLSA	1-linolenoyl-GPC (18:3) levels	rs7515857	1	39952958	T	G	0.251707	0.104128	0.0176897	3.95e-09	8261	0.0041768	34.6409
CLSA	Carnitine to ergothioneine ratio	rs1030271	5	131296962	G	C	0.383094	-0.0934924	0.0158736	3.87e-09	8110	0.00425919	34.6812
CLSA	Glutamate to cysteine ratio	rs62354638	5	36638487	A	G	0.0320568	-0.249392	0.0423424	3.86e-09	8199	0.00421327	34.6823
CLSA	1-stearoyl-GPE (18:0) levels	rs780093	2	27519736	C	T	0.597446	-0.0905397	0.0153703	3.85e-09	8270	0.0041782	34.6903
CLSA	Biliverdin levels	rs11678741	2	233801185	G	C	0.211477	-0.103996	0.0176541	3.84e-09	8262	0.00418251	34.6926
CLSA	Bilirubin (Z,Z) to androsterone glucuronide ratio	rs34670419	7	99533211	T	G	0.0320219	0.241033	0.0409138	3.83e-09	7888	0.00438066	34.6979
CLSA	Bilirubin (z,z) levels	rs142217338	2	233819512	A	C	0.0115076	0.414839	0.0704136	3.83e-09	8261	0.00418401	34.7009
CLSA	3-methyl-2-oxovalerate levels	rs116564150	4	88278245	A	G	0.00877514	0.473538	0.0803759	3.83e-09	8257	0.00418614	34.7019
CLSA	Carnitine to propionylcarnitine (C3) ratio	rs34130495	6	160139792	A	G	0.0270849	0.274564	0.0466013	3.82e-09	8185	0.00422313	34.7044
CLSA	1-oleoyl-2-docosahexaenoyl-GPC (18:1/22:6) levels	rs499974	11	75743976	A	C	0.161499	-0.117253	0.0198957	3.78e-09	8267	0.0041837	34.7236
CLSA	Quinolinate levels	rs11779313	8	39929326	T	C	0.381702	-0.0879405	0.0149202	3.77e-09	8203	0.00421716	34.7314
CLSA	X-17654 levels	rs2275622	10	95067421	C	T	0.658987	0.0969754	0.0164499	3.74e-09	7690	0.00449896	34.7443
CLSA	Docosahexaenoate DHA; 22:6n3 levels	rs174603	11	61858734	A	G	0.318542	-0.0936123	0.015879	3.74e-09	8279	0.00418044	34.7468
CLSA	Sphingomyelin (d18:1/20:0, d16:1/22:0) levels	rs12983658	19	8165079	C	T	0.159608	0.124752	0.0211589	3.72e-09	8257	0.00419239	34.7539
CLSA	Alpha-ketoglutarate levels	rs389021	20	46577457	A	G	0.837973	0.124728	0.0211477	3.68e-09	8212	0.0042181	34.7773
CLSA	8-methoxykynurenate levels	rs4464786	6	25695592	C	T	0.58524	0.100146	0.0169789	3.67e-09	6938	0.00498932	34.7795
CLSA	X-21312 levels	rs1233393	6	29581876	G	C	0.108078	0.191258	0.0324136	3.62e-09	4897	0.00705956	34.8022
CLSA	Phosphate to citrate ratio	rs218671	17	6701389	G	T	0.442805	-0.0951987	0.0161328	3.61e-09	8238	0.0042091	34.8127
CLSA	2'-deoxyuridine to cytidine ratio	rs72754978	15	84961789	C	T	0.0578199	0.200677	0.0340059	3.61e-09	7410	0.0046777	34.8152
CLSA	1-(1-enyl-stearoyl)-2-linoleoyl-GPE (p-18:0/18:2) levels	rs3826884	19	55226813	A	G	0.182364	-0.117239	0.0198652	3.6e-09	8261	0.00419854	34.822
CLSA	Decadienedioic acid (C10:2-DC) levels	rs117762053	14	73228532	T	C	0.0219217	0.305055	0.0516884	3.6e-09	8131	0.0042655	34.8228
CLSA	Glycine levels	rs71350743	2	210904853	C	G	0.625	0.0909896	0.0154166	3.59e-09	8262	0.0041985	34.8258
CLSA	Threonine levels	rs17712208	1	213977102	A	T	0.0297997	0.268835	0.045548	3.59e-09	8245	0.00420738	34.8279
CLSA	Epiandrosterone sulfate levels	rs1939768	11	63147237	G	T	0.940629	-0.182458	0.0309108	3.58e-09	8174	0.00424447	34.8337
CLSA	N-formylmethionine levels	rs9928003	16	20346926	C	A	0.179504	-0.112808	0.0191073	3.55e-09	8235	0.00421486	34.8478
CLSA	3-carboxy-4-methyl-5-pentyl-2-furanpropionate (3-CMPFP) levels	rs55671363	7	76164087	C	T	0.206495	-0.110698	0.0187452	3.52e-09	8234	0.00421748	34.8653
CLSA	Decadienedioic acid (C10:2-DC) levels	rs11621058	14	72719221	T	C	0.143285	-0.12677	0.0214596	3.48e-09	8131	0.00427352	34.8885
CLSA	C-glycosyltryptophan levels	rs77924615	16	20381010	A	G	0.192597	-0.104618	0.0177094	3.47e-09	8204	0.0042358	34.8899
CLSA	Alpha-ketoglutarate to proline ratio	rs389021	20	46577457	A	G	0.837656	0.122612	0.0207526	3.46e-09	8273	0.00420174	34.8992
CLSA	N-acetylglutamate levels	rs10854172	20	46598884	C	T	0.187765	0.116341	0.01969	3.45e-09	7802	0.00445481	34.903
CLSA	Taurodeoxycholic acid 3-sulfate levels	rs10505870	12	21018962	A	G	0.279815	0.108266	0.0183226	3.44e-09	7333	0.00473877	34.9053
CLSA	Proline to glutamate ratio	rs62354638	5	36638487	A	G	0.0314338	0.256754	0.0434236	3.36e-09	8185	0.00425317	34.9524
CLSA	Glycine to alanine ratio	rs13385991	2	210587451	A	G	0.468443	-0.0887738	0.0150126	3.35e-09	8167	0.00426324	34.9584
CLSA	1-stearoyl-2-docosahexaenoyl-gpc (18:0/22:6) levels	rs750546	17	17536144	T	C	0.536383	-0.0883803	0.0149412	3.31e-09	8257	0.0042197	34.9812
CLSA	Dihomo-linolenoylcarnitine (C20:3n3 or 6) levels	rs11738827	5	131381397	T	C	0.380997	-0.0928677	0.0156981	3.3e-09	8092	0.00430631	34.9887
CLSA	X-24556 levels	rs7266895	20	50365978	A	G	0.097535	-0.153998	0.026031	3.3e-09	8004	0.00435358	34.9897
CLSA	Gamma-glutamylcitrulline levels	rs10901047	9	130448288	C	T	0.417034	0.0958141	0.0161926	3.28e-09	8163	0.00427088	35.0041
CLSA	1-arachidonoyl-gpc (20:4n6) levels	rs117664091	11	61911874	T	C	0.0151368	-0.368046	0.0621962	3.27e-09	8267	0.00421787	35.0083
CLSA	Octadecanedioate levels	rs239958	7	75941649	C	T	0.265821	0.102379	0.0173007	3.27e-09	8223	0.00424052	35.0097
CLSA	Methyl glucopyranoside (alpha + beta) levels	rs143348220	4	22935771	T	G	0.0185303	0.346085	0.0584783	3.26e-09	7973	0.00437372	35.016
CLSA	Gulonate levels	rs61955537	13	20522945	A	T	0.203366	-0.107023	0.0180785	3.22e-09	7731	0.00451263	35.0362
CLSA	X-24801 levels	rs1564348	6	160157828	C	T	0.163809	0.121833	0.0205759	3.2e-09	8059	0.00433157	35.0513
CLSA	1-stearoyl-2-arachidonoyl-GPI (18:0/20:4) levels	rs157595	19	44922203	G	A	0.599898	0.0939248	0.0158609	3.18e-09	8134	0.00429272	35.0589
CLSA	(2 or 3)-decenoate (10:1n7 or n8) levels	rs183961656	14	73563155	A	G	0.0255871	-0.284104	0.047976	3.18e-09	8124	0.004298	35.059
CLSA	X-12127 levels	rs3093956	6	31459190	C	T	0.168769	0.141036	0.0238088	3.15e-09	5878	0.00593431	35.0782
CLSA	X-12798 levels	rs2665356	6	160434201	C	T	0.179432	0.119891	0.0202377	3.14e-09	8186	0.00426895	35.0869
CLSA	Octadecenedioylcarnitine (C18:1-DC) levels	rs112881062	19	15589507	C	T	0.229702	0.105799	0.017858	3.13e-09	8245	0.00423899	35.0907
CLSA	1-oleoyl-GPE (18:1) levels	rs35853021	15	58388444	T	G	0.349571	0.0954371	0.0161066	3.12e-09	8283	0.00422087	35.1012
CLSA	Xanthurenate levels	rs80253618	4	169940405	A	G	0.114498	0.145764	0.0245961	3.1e-09	7965	0.00439007	35.1123
CLSA	Palmitoyl-sphingosine-phosphoethanolamine (d18:1/16:0) levels	rs13246490	7	73578020	T	C	0.118895	0.139164	0.0234818	3.1e-09	8140	0.00429632	35.1143
CLSA	X-11381 levels	rs3798167	6	160146896	T	G	0.203003	0.112505	0.0189822	3.09e-09	8225	0.00425269	35.1192
CLSA	X-23739 levels	rs11851000	14	103603660	T	C	0.297745	-0.0990382	0.0167091	3.08e-09	8249	0.00424085	35.1232
CLSA	2-ketocaprylate levels	rs144025042	16	75114533	A	G	0.0106162	-0.450233	0.0759533	3.07e-09	8240	0.00424625	35.1298
CLSA	N-acetylphenylalanine levels	rs869927	2	73315557	G	A	0.863762	-0.129345	0.0218188	3.06e-09	8228	0.00425297	35.1344
CLSA	Serine to threonine ratio	rs41276630	1	119721477	G	C	0.0239864	0.296208	0.0499618	3.05e-09	8237	0.00424912	35.1408
CLSA	1-stearoyl-2-arachidonoyl-GPI (18:0/20:4) levels	rs3812316	7	73606007	G	C	0.121888	-0.136926	0.023095	3.05e-09	8134	0.00430288	35.1422
CLSA	Androstenediol (3alpha, 17alpha) monosulfate (3) levels	rs167139	4	68736816	C	T	0.274301	-0.0899014	0.0151619	3.04e-09	8192	0.00427342	35.1495
CLSA	Hypotaurine levels	rs8105903	19	46784893	A	C	0.542676	-0.0898438	0.0151518	3.04e-09	8212	0.00426328	35.1513
CLSA	N-acetylasparagine levels	rs55793240	2	73619900	T	C	0.0306613	-0.268935	0.0453539	3.03e-09	7935	0.00441162	35.1525
CLSA	N6-methyllysine levels	rs113481554	10	98288786	G	A	0.0231039	0.307273	0.0518134	3.02e-09	8299	0.0042199	35.1609
CLSA	X-22162 levels	rs185197467	22	46418506	A	T	0.00573171	0.573425	0.0966851	3.01e-09	8249	0.00424605	35.1665
CLSA	1-palmitoyl-2-linoleoyl-GPE (16:0/18:2) levels	rs74771917	11	61860488	T	C	0.0257669	0.284726	0.0480055	3.01e-09	8266	0.00423772	35.1696
CLSA	X-19141 levels	rs1264350	6	30828768	C	T	0.139361	-0.130442	0.0219864	2.98e-09	8244	0.00425146	35.1902
CLSA	Glutamine to alanine ratio	rs780093	2	27519736	C	T	0.59698	0.0936549	0.0157802	2.94e-09	8222	0.00426581	35.2152
CLSA	Choline phosphate to phosphoethanolamine ratio	rs78293932	4	184217948	T	C	0.0204194	0.321193	0.0541169	2.94e-09	8213	0.00427077	35.2177
CLSA	1-palmitoyl-2-arachidonoyl-GPE (16:0/20:4) levels	rs483082	19	44912921	T	G	0.22363	0.109314	0.018413	2.91e-09	8257	0.0042504	35.2369
CLSA	Bilirubin (Z,Z) to taurocholate ratio	rs76149982	17	10808360	A	C	0.0804645	0.178465	0.0300516	2.87e-09	7620	0.00460692	35.2579
CLSA	1-linolenoyl-GPC (18:3) levels	rs6689014	1	25863026	T	C	0.00884527	0.480254	0.08086	2.86e-09	8261	0.00425198	35.2671
CLSA	N-acetyl-aspartyl-glutamate (naag) levels	rs143474110	11	47563448	A	G	0.0190402	0.339752	0.0572005	2.86e-09	7705	0.00455793	35.2705
CLSA	Glycine conjugate of C10H12O2 levels	rs2130525	1	151929625	C	T	0.599659	-0.10661	0.0179462	2.84e-09	6177	0.00568066	35.2785
CLSA	N-acetyltyrosine levels	rs114882887	2	73887477	G	C	0.0548489	-0.213364	0.035916	2.84e-09	7841	0.00448069	35.2822
CLSA	Imidazole lactate levels	rs145281230	3	50205849	G	A	0.0105506	-0.439015	0.0738951	2.83e-09	8256	0.00425701	35.2876
CLSA	5-acetylamino-6-formylamino-3-methyluracil levels	rs111653658	8	18364965	A	G	0.015528	-0.389747	0.0656006	2.83e-09	7599	0.00462361	35.2887
CLSA	X-24947 levels	rs187254050	4	69404219	T	C	0.0170839	-0.349857	0.0588777	2.81e-09	8002	0.00439308	35.2997
CLSA	Pregnenediol sulfate (C21H34O5S) levels	rs2497318	10	92672243	T	C	0.442246	-0.0790782	0.0133058	2.8e-09	8260	0.00425793	35.3123
CLSA	Sphingomyelin (d18:1/22:1, d18:2/22:0, d16:1/24:1) levels	rs74617384	6	160576086	T	A	0.0718974	0.163603	0.0275262	2.79e-09	8246	0.0042657	35.3171
CLSA	Oleoyl-linoleoyl-glycerol (18:1/18:2) [2] levels	rs4665972	2	27375230	C	T	0.589764	-0.0949113	0.0159683	2.79e-09	8069	0.00435915	35.3192
CLSA	X-11470 levels	rs7580212	2	8445670	C	T	0.363563	0.0925497	0.0155697	2.78e-09	8134	0.00432517	35.325
CLSA	Carnitine C4 levels	rs142368429	12	120802295	C	T	0.0118105	-0.423586	0.0712445	2.76e-09	8111	0.00433928	35.3406
CLSA	1-palmitoyl-2-linoleoyl-GPE (16:0/18:2) levels	rs12928099	16	15056648	A	C	0.290801	-0.100053	0.0168282	2.76e-09	8266	0.0042583	35.3411
CLSA	1-methylnicotinamide levels	rs3798167	6	160146896	T	G	0.202354	-0.114258	0.0192162	2.75e-09	8194	0.00429608	35.3453
CLSA	Sphingomyelin (d18:1/19:0, d19:1/18:0) levels	rs62126378	19	8200737	C	T	0.170322	0.118906	0.0199973	2.75e-09	8256	0.00426422	35.3476
CLSA	1-stearoyl-2-oleoyl-GPE (18:0/18:1) levels	rs439401	19	44911194	C	T	0.622459	0.0950802	0.0159868	2.72e-09	8273	0.00425737	35.3632
CLSA	Ergothioneine levels	rs1030271	5	131296962	G	C	0.382812	0.0939771	0.0157998	2.71e-09	8210	0.00429072	35.37
CLSA	1-(1-enyl-palmitoyl)-2-arachidonoyl-gpc (p-16:0/20:4) levels	rs4902490	14	67575538	G	A	0.611464	0.0942364	0.0158397	2.69e-09	8251	0.00427148	35.3865
CLSA	Phosphate to threonine ratio	rs1047891	2	210675783	A	C	0.308766	0.0975868	0.016399	2.67e-09	8226	0.00428641	35.4031
CLSA	Sphingomyelin (d18:1/17:0, d17:1/18:0, d19:1/16:0) levels	rs7812898	8	112624710	C	T	0.879581	0.138164	0.0232155	2.66e-09	8252	0.0042738	35.4102
CLSA	4-guanidinobutanoate levels	rs7969761	12	246676	T	C	0.545855	0.0903542	0.0151665	2.56e-09	8144	0.0043391	35.4829
CLSA	Phosphate to 5-oxoproline ratio	rs2638314	12	56472550	A	T	0.194827	0.113187	0.018988	2.51e-09	8217	0.00430574	35.5246
CLSA	Pipecolate levels	rs10182251	2	240903113	G	A	0.514555	-0.092649	0.0155411	2.5e-09	8161	0.00433598	35.5313
CLSA	Tetrahydrocortisol glucuronide levels	rs11568591	17	50683692	A	G	0.0690858	-0.161466	0.0270844	2.5e-09	8182	0.00432496	35.5318
CLSA	Bilirubin (z,z) levels	rs77349740	2	233679085	C	T	0.0331829	-0.250555	0.0420267	2.49e-09	8261	0.00428409	35.5345
CLSA	16a-hydroxy DHEA 3-sulfate levels	rs2525546	7	99954321	T	C	0.283354	-0.097225	0.0163076	2.49e-09	8236	0.00429724	35.5361
CLSA	X-18922 levels	rs28736286	16	20590965	G	A	0.286854	0.102348	0.0171668	2.49e-09	8174	0.00432973	35.5364
CLSA	X-12112 levels	rs662138	6	160143444	G	C	0.174614	-0.121875	0.0204404	2.48e-09	8211	0.004311	35.5422
CLSA	N-acetylglucosaminylasparagine levels	rs147458457	6	167201647	A	C	0.013119	0.398661	0.0668242	2.43e-09	8144	0.00435119	35.5822
CLSA	1-(1-enyl-palmitoyl)-2-palmitoyl-GPC (P-16:0/16:0) levels	rs2273593	14	67570136	C	G	0.267954	-0.104667	0.017542	2.42e-09	8266	0.00428844	35.5923
CLSA	5alpha-androstan-3alpha,17beta-diol monosulfate (1) levels	rs1902022	4	68485004	C	G	0.365612	-0.0964377	0.0161595	2.4e-09	7608	0.0046595	35.606
CLSA	N-acetyl-aspartyl-glutamate (naag) levels	rs11040317	11	49289122	G	A	0.0199947	0.339676	0.0569141	2.4e-09	7705	0.00460166	35.6104
CLSA	Hexadecanedioate (C16-DC) levels	rs79400241	19	15873592	G	C	0.29589	-0.0967905	0.0162165	2.39e-09	8260	0.0042944	35.6161
CLSA	Adenosine 3',5'-cyclic monophosphate (camp) levels	rs9302064	13	95314597	C	A	0.609833	-0.102254	0.0171299	2.38e-09	6756	0.00524658	35.6223
CLSA	Glycine levels	rs13385991	2	210587451	A	G	0.468377	-0.0895045	0.0149927	2.37e-09	8262	0.00429512	35.6307
CLSA	N,N,N-trimethyl-5-aminovalerate levels	rs112201728	6	160130454	T	C	0.0689951	0.176096	0.0294943	2.37e-09	8214	0.00432103	35.6383
CLSA	Glycine to serine ratio	rs10923893	1	119724597	T	C	0.0241413	-0.299755	0.0501956	2.35e-09	8206	0.004327	35.653
CLSA	Sphingomyelin (d18:1/18:1, d18:2/18:0) levels	rs62126378	19	8200737	C	T	0.169757	0.118253	0.0197936	2.31e-09	8267	0.00429888	35.6837
CLSA	5-oxoproline levels	rs2638314	12	56472550	A	T	0.194664	-0.116229	0.0194541	2.31e-09	8247	0.00430958	35.6863
CLSA	Arachidonoylcarnitine (C20:4) levels	rs11738827	5	131381397	T	C	0.381378	-0.0915451	0.0153217	2.3e-09	8202	0.00433362	35.6903
CLSA	Histidine betaine (hercynine) levels	rs12210538	6	110438805	G	A	0.241269	0.112893	0.0188928	2.29e-09	7518	0.00472695	35.6965
CLSA	Spermidine to choline ratio	rs3811444	1	247876149	T	C	0.349307	0.102828	0.0172056	2.28e-09	7295	0.00487233	35.7079
CLSA	N-acetylhistidine levels	rs12209125	6	25769561	C	A	0.409727	-0.0970829	0.0162367	2.24e-09	7054	0.00504265	35.741
CLSA	DHEAS levels	rs76294479	16	81547979	T	C	0.0689424	0.158165	0.0264428	2.21e-09	8228	0.0043294	35.7685
CLSA	Metabolonic lactone sulfate levels	rs4299376	2	43845437	T	G	0.685493	0.0983145	0.0164331	2.19e-09	8203	0.00434443	35.7841
CLSA	Citrulline to dimethylarginine (SDMA + ADMA) ratio	rs34369402	9	130426532	A	G	0.328743	0.0990073	0.016546	2.18e-09	8243	0.00432495	35.7967
CLSA	Deoxycholic acid glucuronide levels	rs147198603	4	68505303	C	A	0.0102548	-0.449497	0.0751145	2.18e-09	8060	0.00442329	35.8013
CLSA	phosphate to asparagine ratio	rs3212028	14	103714056	T	C	0.1223	0.139054	0.0232324	2.16e-09	8249	0.0043241	35.8157
CLSA	Carnitine levels	rs10900223	10	45526183	C	T	0.250122	-0.105448	0.0176162	2.15e-09	8192	0.00435479	35.8217
CLSA	2-oxoarginine levels	rs34130495	6	160139792	A	G	0.0271455	-0.281729	0.0470646	2.15e-09	8223	0.00433866	35.8236
CLSA	Cholesterol to oleoyl-linoleoyl-glycerol (18:1 to 18:2) [2] ratio	rs116843064	19	8364439	A	G	0.0215101	0.313836	0.0524224	2.14e-09	7981	0.00447063	35.8313
CLSA	Glutarate (C5-DC) levels	rs3092098	20	46616207	C	T	0.176524	0.12424	0.0207501	2.13e-09	7757	0.0046003	35.8402
CLSA	5alpha-androstan-3alpha,17beta-diol disulfate levels	rs2199766	12	21166592	A	G	0.318352	-0.103014	0.0171994	2.11e-09	5082	0.00700933	35.8587
CLSA	Citrulline to dimethylarginine (SDMA + ADMA) ratio	rs7580046	2	210490648	A	G	0.527159	0.0921957	0.0153932	2.11e-09	8243	0.00433304	35.864
CLSA	Stearoyl sphingomyelin (d18:1/18:0) levels	rs168622	20	12985441	G	T	0.614615	-0.0925462	0.0154478	2.09e-09	8258	0.00432739	35.8822
CLSA	8-methoxykynurenate levels	rs4148324	2	233764076	G	T	0.327487	0.107194	0.0178821	2.04e-09	6938	0.0051526	35.9235
CLSA	Vanillylmandelate (VMA) levels	rs28544423	16	20348311	T	C	0.180605	-0.105766	0.0176405	2.03e-09	8216	0.00435626	35.9389
CLSA	Glucuronate to etiocholanolone glucuronide ratio	rs9282858	2	31580756	T	C	0.0344305	-0.255574	0.0426256	2.03e-09	7631	0.00468889	35.94
CLSA	Palmitoyl dihydrosphingomyelin (d18:0/16:0) levels	rs17248720	19	11087511	T	C	0.112956	-0.139881	0.0233227	2e-09	8269	0.00433133	35.9629
CLSA	5-dodecenoate (12:1n7) levels	rs603424	10	100315722	A	G	0.17585	-0.112258	0.018715	1.99e-09	8248	0.00434326	35.9708
CLSA	Tyrosine to pyruvate ratio	rs150851429	16	71591928	C	G	0.0147401	0.383877	0.0639965	1.99e-09	8220	0.00435816	35.9721
CLSA	Androsterone glucuronide levels	rs160806	2	31835401	A	T	0.88216	0.12411	0.0206901	1.99e-09	7980	0.00448881	35.9732
CLSA	Acetylcarnitine levels (Biocrates platform)	rs74823953	5	151300049	T	C	0.0122617	-0.407734	0.0679719	1.99e-09	8262	0.00433633	35.9741
CLSA	Ribitol levels	rs72722075	15	45031276	T	C	0.123722	-0.141262	0.0235479	1.99e-09	8128	0.00440803	35.9782
CLSA	X-21471 levels	rs4095825	12	20766978	G	C	0.102669	0.15288	0.0254814	1.98e-09	7982	0.00448941	35.987
CLSA	Glycosyl ceramide (d18:2/24:1, d18:1/24:2) levels	rs3750434	9	35739879	A	G	0.425176	0.0907182	0.0151191	1.97e-09	8251	0.0043445	35.9941
CLSA	1-stearoyl-2-arachidonoyl-gpc (18:0/20:4) levels	rs2298823	11	62192347	G	C	0.276178	-0.101661	0.016942	1.97e-09	8253	0.00434387	35.9976
CLSA	Bilirubin degradation product, C16H18N2O5 (2) levels	rs62195091	2	233453156	T	G	0.1521	-0.125566	0.0209258	1.97e-09	8252	0.0043444	35.9977
CLSA	Hexadecanedioate (C16-DC) levels	rs35746477	3	143090720	G	C	0.236864	-0.10575	0.0176234	1.97e-09	8260	0.00434022	35.9978
CLSA	Campesterol levels	rs79027317	2	43782277	T	A	0.151475	0.162486	0.0270755	1.96e-09	5300	0.00674935	36.001
CLSA	N-acetyl-3-methylhistidine levels	rs61731321	7	101182225	T	G	0.067386	-0.201531	0.0335826	1.96e-09	7018	0.00510527	36.0024
CLSA	X-12100 levels	rs7197772	16	87784767	T	C	0.24579	-0.0992778	0.0165426	1.96e-09	8210	0.0043677	36.0073
CLSA	21-hydroxypregnenolone disulfate levels	rs2061679	16	81540371	T	C	0.0691805	0.172174	0.0286869	1.95e-09	8132	0.00441013	36.0131
CLSA	3-methylglutarylcarnitine (2) levels	rs3092098	20	46616207	C	T	0.177131	-0.114767	0.0191199	1.94e-09	8220	0.00436407	36.0211
CLSA	Oleoyl-linoleoyl-glycerol (18:1 to 18:2) [2] to linoleoyl-arachidonoyl-glycerol (18:2 to 20:4) [2] ratio	rs12928099	16	15056648	A	C	0.28972	-0.105611	0.0175868	1.91e-09	7615	0.00471328	36.0521
CLSA	Glutamine degradant levels	rs2467862	15	45351645	G	T	0.364603	-0.0805078	0.0134064	1.91e-09	8293	0.00432968	36.0534
CLSA	Androstenediol (3alpha, 17alpha) monosulfate (3) levels	rs116877216	7	99955284	T	C	0.00630046	-0.514851	0.0857102	1.89e-09	8192	0.0043853	36.0738
CLSA	N2-acetyl,N6-methyllysine levels	rs115279663	2	73012053	C	T	0.00747291	0.538013	0.0895596	1.89e-09	8069	0.0044525	36.0789
CLSA	Isoursodeoxycholate levels	rs3756669	5	35965868	C	A	0.145689	0.131462	0.0218825	1.88e-09	8234	0.00436412	36.0829
CLSA	X-21736 levels	rs12145550	1	75638072	C	T	0.211618	-0.111809	0.0186058	1.86e-09	8232	0.00436768	36.1037
CLSA	Dimethyl sulfone levels	rs79603699	11	79887756	G	A	0.0147077	0.384832	0.0640372	1.86e-09	7905	0.00454775	36.105
CLSA	5alpha-pregnan-3beta,20alpha-diol disulfate levels	rs112881196	2	31757742	G	C	0.0348608	-0.252563	0.0420272	1.86e-09	8130	0.00442245	36.1054
CLSA	Glycocholenate sulfate levels	rs510547	11	63372563	T	C	0.686291	-0.0988197	0.016438	1.84e-09	8250	0.00436151	36.1313
CLSA	1-oleoyl-2-docosahexaenoyl-GPC (18:1/22:6) levels	rs2304128	19	19635342	T	G	0.0785347	-0.165954	0.0276051	1.84e-09	8267	0.00435266	36.132
CLSA	Cortisol to 4-cholesten-3-one ratio	rs113418909	14	94314305	T	A	0.00292732	-0.919324	0.15291	1.83e-09	7027	0.00511761	36.1361
CLSA	Arachidonoylcarnitine (C20:4) levels	rs2024635	20	34834811	A	G	0.618403	-0.0923412	0.0153559	1.82e-09	8202	0.00438945	36.1522
CLSA	1-arachidonoyl-gpc (20:4n6) levels	rs3168072	11	61864038	T	A	0.0252635	-0.29175	0.0485156	1.82e-09	8267	0.00435527	36.1538
CLSA	Theophylline to EDTA ratio	rs185427948	1	108846898	A	G	0.0020364	1.06142	0.176458	1.8e-09	7867	0.00457815	36.1727
CLSA	Octadecanedioate levels	rs10255591	7	76117091	C	T	0.20472	0.112834	0.018756	1.79e-09	8223	0.0043819	36.1821
CLSA	Hexadecanedioate (C16-DC) levels	rs7310077	12	20744190	G	A	0.0960088	0.152356	0.025325	1.79e-09	8260	0.00436256	36.1839
CLSA	Butyrylglycine levels	rs1634536	12	120419071	A	T	0.51238	0.109834	0.0182531	1.77e-09	6044	0.005955	36.1957
CLSA	2'-o-methyluridine levels	rs148888962	9	128913479	A	C	0.0159497	0.385286	0.0639939	1.74e-09	7582	0.00475811	36.2389
CLSA	N-palmitoylglycine levels	rs67981690	12	21190952	G	A	0.131663	0.133771	0.0222146	1.73e-09	8236	0.00438352	36.2528
CLSA	1-linoleoyl-2-arachidonoyl-GPC (18:2/20:4n6) levels	rs17231506	16	56960616	T	C	0.325729	0.0968277	0.0160793	1.72e-09	8063	0.00447733	36.2541
CLSA	1-palmitoyl-GPE (16:0) levels	rs12318075	12	21208653	G	T	0.165698	0.122449	0.0203319	1.72e-09	8276	0.0043635	36.2618
CLSA	2,6-dihydroxybenzoic acid levels	rs1165187	6	25851141	C	T	0.24894	0.105076	0.0174472	1.72e-09	8269	0.00436719	36.2619
CLSA	Androstenediol (3beta,17beta) disulfate (1) levels	rs1871395	12	21199381	G	A	0.156933	0.115236	0.0191288	1.7e-09	8222	0.00439451	36.2823
CLSA	Palmitoyl sphingomyelin (d18:1/16:0) levels	rs80051818	2	27368937	C	T	0.303841	0.0978801	0.0162446	1.69e-09	8269	0.00437135	36.2966
CLSA	Stearoyl sphingomyelin (d18:1/18:0) levels	rs445925	19	44912383	A	G	0.107394	-0.145839	0.024203	1.68e-09	8258	0.00437753	36.2998
CLSA	N-acetylcitrulline levels	rs72816133	2	73912830	C	G	0.0884251	0.172573	0.0286335	1.67e-09	7324	0.00493515	36.3143
CLSA	Ascorbic acid 2-sulfate levels	rs12414218	10	87722022	A	G	0.376245	-0.0953696	0.0158215	1.66e-09	8089	0.00447181	36.326
CLSA	Citrate levels	rs218686	17	6694459	G	A	0.0675659	0.181575	0.0301204	1.66e-09	8260	0.0043803	36.3317
CLSA	Phenylpyruvate to citrate ratio	rs1473206	16	58737529	A	G	0.529159	-0.0886834	0.0147046	1.63e-09	8177	0.0044285	36.364
CLSA	Glucuronate to androsterone glucuronide ratio	rs9282858	2	31580756	T	C	0.0325695	0.239134	0.0396488	1.63e-09	7804	0.00463965	36.3673
CLSA	Palmitoyl-sphingosine-phosphoethanolamine (d18:1/16:0) levels	rs11591147	1	55039974	T	G	0.01771	-0.346942	0.0575234	1.63e-09	8140	0.00444901	36.3679
CLSA	1-stearoyl-2-arachidonoyl-gpc (18:0/20:4) levels	rs259874	11	62043969	G	A	0.88119	0.139991	0.0232107	1.63e-09	8253	0.00438836	36.3679
CLSA	1-oleoyl-GPI (18:1) levels	rs4806498	19	54171009	C	T	0.574808	-0.0941953	0.0156171	1.62e-09	8252	0.00438923	36.3708
CLSA	O-sulfo-l-tyrosine levels	rs600038	9	133276354	T	C	0.780192	0.107849	0.0178786	1.62e-09	8229	0.00440253	36.3797
CLSA	Adenosine 5'-monophosphate (AMP) to serine ratio	rs1047891	2	210675783	A	C	0.309425	-0.100859	0.0167198	1.62e-09	8194	0.00442127	36.3799
CLSA	Octadecanedioylcarnitine (C18-DC) levels	rs1859792	7	76159946	C	T	0.30076	0.0985258	0.0163329	1.62e-09	8049	0.00450062	36.3802
CLSA	Palmitoyl sphingomyelin (d18:1/16:0) levels	rs4252185	6	160702419	C	T	0.0859365	0.162517	0.0269407	1.62e-09	8269	0.00438147	36.381
CLSA	1-stearoyl-2-arachidonoyl-gpc (18:0/20:4) levels	rs58542926	19	19268740	T	C	0.0756583	-0.175261	0.0290529	1.61e-09	8253	0.00439005	36.382
CLSA	3-methylglutarylcarnitine (2) levels	rs34130495	6	160139792	A	G	0.0272163	0.2716	0.0450189	1.61e-09	8220	0.00440838	36.3885
CLSA	Carnitine C18:2 levels	rs58310495	12	21204777	T	C	0.155954	0.125081	0.0207146	1.56e-09	8268	0.00439054	36.4523
CLSA	X-11787 levels	rs41281112	13	99866380	T	C	0.0254278	0.286116	0.0473833	1.56e-09	8247	0.00440171	36.4526
CLSA	Bilirubin degradation product, C17H18N2O4 (3) levels	rs11678741	2	233801185	G	C	0.211527	-0.109432	0.0181159	1.53e-09	8253	0.00440191	36.4807
CLSA	3beta-hydroxy-5-cholestenoate levels	rs141068463	11	110120581	C	A	0.0144698	-0.394282	0.0652635	1.53e-09	8259	0.00439978	36.4895
CLSA	X-23639 levels	rs2472297	15	74735539	T	C	0.249758	0.107611	0.0178123	1.53e-09	8272	0.00439289	36.4895
CLSA	1,5-anhydroglucitol (1,5-ag) levels	rs35564151	2	134615381	A	G	0.474676	0.0919896	0.0152209	1.51e-09	8139	0.00446767	36.5166
CLSA	1-palmitoyl-2-linoleoyl-GPI (16:0/18:2) levels	rs2424708	20	25300762	T	C	0.439548	0.0945487	0.0156397	1.49e-09	8115	0.00448347	36.5382
CLSA	Spermidine to pyruvate ratio	rs3811444	1	247876149	T	C	0.34967	0.104572	0.0172967	1.49e-09	7296	0.00498482	36.5414
CLSA	1-stearoyl-2-oleoyl-GPI (18:0/18:1) levels	rs2581631	3	142927063	A	G	0.59713	0.0958659	0.0158552	1.48e-09	8111	0.00448701	36.5492
CLSA	4-cholesten-3-one levels	rs8062719	16	30991343	G	A	0.642806	-0.105129	0.0173866	1.48e-09	6990	0.00520323	36.5503
CLSA	5alpha-androstan-3beta,17beta-diol monosulfate (2) levels	rs2123886	4	68463169	C	A	0.29213	-0.106938	0.0176857	1.48e-09	7066	0.0051476	36.5508
CLSA	Caffeine to paraxanthine ratio	rs7246742	19	40839490	G	T	0.139122	-0.137352	0.0227126	1.47e-09	7873	0.00462363	36.5617
CLSA	Kynurenine levels	rs10216901	8	39947074	T	C	0.372432	-0.092585	0.0153069	1.46e-09	8244	0.0044182	36.5764
CLSA	Orotidine levels	rs77924615	16	20381010	A	G	0.192875	-0.112918	0.0186673	1.46e-09	8017	0.00454332	36.581
CLSA	Eugenol sulfate levels	rs112575821	7	45352517	A	C	0.0541649	0.223814	0.0369964	1.45e-09	7063	0.00515492	36.5875
CLSA	X-24494 levels	rs72789813	2	32873903	T	C	0.0201727	0.360096	0.0595226	1.45e-09	6767	0.0053794	36.5885
CLSA	N-acetylarginine levels	rs115251873	2	73458673	T	C	0.0330388	-0.259782	0.0429322	1.44e-09	8271	0.00440733	36.6055
CLSA	Palmitoyl sphingomyelin (d18:1/16:0) levels	rs11591147	1	55039974	T	G	0.0177966	-0.340503	0.0562651	1.43e-09	8269	0.00440952	36.615
CLSA	2-o-methylascorbic acid levels	rs373747	22	20167669	C	T	0.518223	-0.0917744	0.0151634	1.43e-09	8219	0.0044371	36.6222
CLSA	Adenosine 5'-diphosphate (ADP) to ornithine ratio	rs190673833	9	110508340	C	T	0.0018669	-1.45053	0.239615	1.42e-09	4566	0.00796192	36.6299
CLSA	X-17010 levels	rs174564	11	61820833	G	A	0.342597	-0.100991	0.0166826	1.42e-09	7879	0.00462968	36.6377
CLSA	N-palmitoyl-sphingosine (d18:1 to 16:0) to N-stearoyl-sphingosine (d18:1 to 18:0) ratio	rs8008068	14	63766999	G	A	0.166646	-0.125459	0.0207198	1.4e-09	8191	0.00445611	36.6544
CLSA	1-stearoyl-GPE (18:0) levels	rs2899624	15	58287757	G	A	0.145183	-0.130754	0.0215942	1.4e-09	8270	0.00441376	36.6548
CLSA	Dimethylglycine levels	rs118028082	10	102467077	A	G	0.0687279	0.177943	0.0293873	1.4e-09	8224	0.00443841	36.6553
CLSA	Cystathionine levels	rs12608955	19	32911901	C	T	0.201051	0.11527	0.0190321	1.39e-09	8014	0.00455645	36.6734
CLSA	Dopamine 4-sulfate to dopamine 3-O-sulfate ratio	rs35583283	8	18396999	C	G	0.154816	0.140373	0.0231726	1.38e-09	6840	0.00533627	36.6852
CLSA	Glucuronate to etiocholanolone glucuronide ratio	rs148982377	7	99477415	C	T	0.0324786	0.265476	0.0438191	1.37e-09	7631	0.00478694	36.6952
CLSA	X-12112 levels	rs150553203	10	98697538	C	T	0.0289981	-0.2803	0.0462656	1.37e-09	8211	0.00445038	36.6964
CLSA	Dihydroorotate levels	rs12593776	15	78306589	G	A	0.295267	-0.101172	0.0166979	1.37e-09	8195	0.00445971	36.7021
CLSA	X-25810 levels	rs142171054	11	69430283	T	C	0.0205226	0.323203	0.0533403	1.37e-09	8167	0.00447537	36.7057
CLSA	5-hydroxyindole sulfate levels	rs34413922	16	28560684	T	C	0.0367241	0.28735	0.0474107	1.35e-09	6163	0.00592511	36.7222
CLSA	4-methylhexanoylglutamine levels	rs147319315	1	75476093	A	G	0.0111712	0.534692	0.0882148	1.35e-09	5576	0.0065456	36.7256
CLSA	Vanillic alcohol sulfate levels	rs141811254	13	87170194	A	T	0.0139163	0.500431	0.0825352	1.33e-09	5076	0.00719042	36.7484
CLSA	Spermidine to phosphate ratio	rs3811444	1	247876149	T	C	0.349525	0.101743	0.0167794	1.33e-09	7382	0.00495592	36.7569
CLSA	N-acetylkynurenine (2) levels	rs62149810	2	73627872	G	A	0.0812104	-0.191791	0.0316248	1.32e-09	6193	0.00590375	36.7672
CLSA	Glutarylcarnitine (c5-dc) levels	rs2405528	5	132458606	A	G	0.19966	0.113989	0.0187933	1.32e-09	8238	0.00444593	36.7802
CLSA	N2-acetyl,N6,N6-dimethyllysine levels	rs76363116	10	97900121	T	C	0.01442	-0.398722	0.0657363	1.32e-09	7891	0.00464064	36.7807
CLSA	N-stearoyl-sphingosine (d18:1/18:0) levels	rs7082076	10	63517185	G	C	0.810942	-0.118456	0.0195266	1.31e-09	8254	0.00443879	36.7922
CLSA	N-palmitoyl-heptadecasphingosine (d17:1/16:0) levels	rs364585	20	12982070	G	A	0.609062	-0.100958	0.0166403	1.3e-09	7141	0.00512823	36.7991
CLSA	1-arachidonoyl-gpc (20:4n6) levels	rs2240287	11	61738111	A	G	0.150182	0.129839	0.0213946	1.29e-09	8267	0.0044353	36.8211
CLSA	Pregnenetriol disulfate levels	rs72838150	10	99849905	A	G	0.0590633	-0.181177	0.0298536	1.29e-09	8228	0.00445634	36.822
CLSA	Imidazole lactate levels	rs490379	1	88252216	C	A	0.136264	-0.133215	0.0219505	1.29e-09	8256	0.00444135	36.8224
CLSA	Arachidonate (20:4n6) to linoleate (18:2n6) ratio	rs6498541	16	15046800	G	A	0.30713	-0.101035	0.0166436	1.28e-09	8162	0.00449465	36.842
CLSA	Xanthurenate levels	rs354710	2	143129515	T	C	0.587063	0.0973775	0.0160404	1.27e-09	7965	0.00460571	36.8449
CLSA	Phosphate to sulfate ratio	rs116402366	5	177363806	A	G	0.0252111	-0.292458	0.0481717	1.27e-09	8211	0.00446891	36.85
CLSA	X-24801 levels	rs10466245	10	45536299	A	G	0.247293	-0.107515	0.0177088	1.27e-09	8059	0.00455299	36.8512
CLSA	Phosphate to linoleoyl-arachidonoyl-glycerol (18:2 to 20:4) [2] ratio	rs17216588	19	19553268	T	C	0.0780759	0.18211	0.0299914	1.26e-09	7649	0.00479713	36.8604
CLSA	1-linoleoyl-2-arachidonoyl-GPC (18:2/20:4n6) levels	rs28601761	8	125487789	G	C	0.423106	-0.0928799	0.0152936	1.25e-09	8063	0.0045535	36.8737
CLSA	N-stearoyl-sphingosine (d18:1 to 18:0) to N-palmitoyl-sphinganine (d18:0 to 16:0) ratio	rs2464190	12	120977587	C	T	0.417126	-0.0962605	0.0158493	1.25e-09	8159	0.0045007	36.8782
CLSA	N-acetylserine levels	rs13146163	4	76490938	T	G	0.524137	0.0876834	0.0144351	1.25e-09	8217	0.00447029	36.8884
CLSA	X-23739 levels	rs12292586	11	62388840	T	C	0.121936	-0.140961	0.0232037	1.24e-09	8249	0.00445393	36.8959
CLSA	5-acetylamino-6-formylamino-3-methyluracil levels	rs11990818	8	18658392	G	A	0.375844	-0.10225	0.016828	1.23e-09	7599	0.00483504	36.9103
CLSA	Gamma-glutamyltyrosine levels	rs2006092	22	24599701	G	A	0.373356	-0.0965236	0.0158847	1.23e-09	8221	0.00447134	36.915
CLSA	Isovalerylcarnitine (C5) levels	rs11743851	5	131277907	C	T	0.382071	-0.0926974	0.0152487	1.21e-09	8266	0.00445079	36.9457
CLSA	Sphingomyelin (d18:1/18:1, d18:2/18:0) levels	rs7139079	12	120977490	A	G	0.59186	0.0883277	0.014527	1.2e-09	8267	0.00445201	36.9604
CLSA	Gamma-glutamylisoleucine levels	rs4049869	22	24618473	C	A	0.31514	-0.102128	0.016794	1.19e-09	8267	0.00445343	36.9723
CLSA	5-(galactosylhydroxy)-L-lysine levels	rs35328001	2	219243701	T	C	0.183222	0.127807	0.0210131	1.19e-09	6898	0.00533437	36.9831
CLSA	Bilirubin degradation product, C17H20N2O5 (1) levels	rs77605647	2	233515107	T	C	0.0279203	-0.279559	0.045961	1.18e-09	8252	0.0044634	36.9882
CLSA	3-aminoisobutyrate levels	rs6781987	3	66314960	A	G	0.178909	0.119043	0.0195706	1.18e-09	8265	0.00445673	36.9909
CLSA	Androstenediol (3beta,17beta) monosulfate (1) levels	rs1871395	12	21199381	G	A	0.15686	0.112628	0.0185134	1.18e-09	8229	0.00447739	37.0011
CLSA	N-acetyl-2-aminooctanoate levels	rs380342	14	60146689	A	G	0.159306	0.122847	0.0201898	1.17e-09	8253	0.0044659	37.0135
CLSA	X-12112 levels	rs11189439	10	97927216	T	C	0.751403	-0.109608	0.0180138	1.17e-09	8211	0.00448873	37.0142
CLSA	5-methylthioadenosine (MTA) to phosphate ratio	rs9471975	6	42951484	C	T	0.580273	0.0903349	0.0148411	1.15e-09	8261	0.00446481	37.0402
CLSA	X-21441 levels	rs112508780	12	20926974	G	A	0.0110049	0.448351	0.0736368	1.14e-09	8030	0.00459548	37.0628
CLSA	Isobutyrylcarnitine (c4) levels	rs118053827	6	160159464	T	C	0.0284147	0.285181	0.0468278	1.13e-09	8243	0.00447918	37.079
CLSA	Paraxanthine to 5-acetylamino-6-formylamino-3-methyluracil ratio	rs2552	8	18401024	C	T	0.0484047	0.231067	0.0379283	1.11e-09	7388	0.00499857	37.1049
CLSA	X-11880 levels	rs11519275	12	21210779	C	G	0.221365	0.110378	0.0181137	1.1e-09	8206	0.00450462	37.1232
CLSA	S-adenosylhomocysteine (SAH) to 5-methyluridine (ribothymidine) ratio	rs7804178	7	48082596	C	A	0.431844	-0.10383	0.0170377	1.1e-09	6078	0.0060732	37.1262
CLSA	X-19141 levels	rs62396204	6	26669365	T	G	0.131628	0.138652	0.0227511	1.1e-09	8244	0.00448495	37.1315
CLSA	X-19141 levels	rs148800468	4	68189002	C	G	0.0198881	0.328643	0.053923	1.1e-09	8244	0.00448549	37.136
CLSA	Cholesterol to linoleoyl-arachidonoyl-glycerol (18:2 to 20:4) [1] ratio	rs17216525	19	19551411	T	C	0.0779937	0.181812	0.0298218	1.08e-09	7624	0.00485157	37.159
CLSA	X-12822 levels	rs3799367	6	25877274	C	A	0.342443	0.098435	0.0161428	1.08e-09	7957	0.00465122	37.1734
CLSA	Guanidinoacetate levels	rs2781668	6	131576138	T	C	0.158736	0.121725	0.0199615	1.07e-09	8238	0.00449361	37.1764
CLSA	Glycohyocholate levels	rs55971546	13	103065958	T	C	0.0486307	0.233396	0.038273	1.07e-09	7095	0.0052141	37.1774
CLSA	Retinol (Vitamin A) to oleoyl-linoleoyl-glycerol (18:1 to 18:2) [2] ratio	rs2119690	8	20002028	A	G	0.290892	0.10458	0.0171495	1.07e-09	7981	0.00463787	37.178
CLSA	5-methylthioadenosine (mta) levels	rs41278174	16	16165739	A	G	0.0241985	0.294315	0.0482533	1.06e-09	8210	0.00451091	37.1933
CLSA	N-acetylcitrulline levels	rs62149784	2	73597283	T	C	0.0302281	-0.2874	0.0471162	1.06e-09	7324	0.00505457	37.1976
CLSA	tryptophan to tyrosine ratio	rs150851429	16	71591928	C	G	0.0150978	-0.376857	0.0617744	1.06e-09	8226	0.00450388	37.2075
CLSA	1-palmitoleoyl-2-linolenoyl-GPC (16:1/18:3) levels	rs4665972	2	27375230	C	T	0.592804	-0.0941744	0.0154348	1.05e-09	7540	0.00491308	37.2176
CLSA	4-hydroxyphenylacetoylcarnitine levels	rs77863699	16	20552206	C	T	0.0226849	-0.322794	0.052903	1.05e-09	7523	0.00492442	37.2199
CLSA	X-21286 levels	rs12670403	7	17269655	A	C	0.49513	-0.0925506	0.0151659	1.04e-09	8231	0.00450411	37.232
CLSA	X-19141 levels	rs34613987	6	27465250	T	C	0.102891	-0.151149	0.0247659	1.04e-09	8244	0.00449787	37.2389
CLSA	Dihomo-linolenate (20:3n3 or n6) levels	rs4122352	16	15080714	A	G	0.295393	0.100824	0.016517	1.03e-09	8273	0.00448385	37.2529
CLSA	N6-methyllysine levels	rs76363116	10	97900121	T	C	0.0147545	-0.390856	0.0640221	1.03e-09	8299	0.00447097	37.2622
CLSA	Ascorbic acid 2-sulfate levels	rs143840454	16	29780254	G	C	0.0228493	-0.310142	0.0508006	1.03e-09	8089	0.00458661	37.2629
CLSA	Alpha-ketoglutarate to proline ratio	rs140040762	22	18964223	A	G	0.041102	0.241377	0.0395344	1.02e-09	8273	0.00448566	37.268
CLSA	X-23641 levels	rs55747707	7	73623036	A	G	0.190756	-0.126933	0.0207889	1.02e-09	6673	0.00555578	37.2697
CLSA	Adenosine 5'-diphosphate (ADP) to creatine ratio	rs1047891	2	210675783	A	C	0.31305	-0.135505	0.022191	1.02e-09	4561	0.00810888	37.2706
CLSA	Spermidine to (N(1) + N(8))-acetylspermidine ratio	rs62492368	7	150840547	A	G	0.300617	0.108996	0.0178509	1.02e-09	7287	0.00509021	37.2719
CLSA	Erucate (22:1n9) levels	rs28814123	5	85509569	T	C	0.0362761	0.249672	0.0408669	1e-09	8208	0.00452677	37.3156
CLSA	X-11470 levels	rs3131376	6	31678906	G	A	0.845817	-0.125933	0.0206073	9.9e-10	8134	0.00457029	37.3362
CLSA	Retinol (Vitamin A) levels	rs1883711	20	40551182	C	G	0.029437	-0.27778	0.0454347	9.73e-10	8247	0.00451197	37.3698
CLSA	Glutamate to alanine ratio	rs62354638	5	36638487	A	G	0.0322244	-0.259214	0.0423946	9.7e-10	8172	0.00455392	37.3757
CLSA	Stearoyl sphingomyelin (d18:1/18:0) levels	rs174604	11	61858798	G	C	0.366985	-0.0957504	0.0156594	9.68e-10	8258	0.00450707	37.3788
CLSA	Deoxycholic acid glucuronide levels	rs140221224	4	68343495	T	C	0.0132471	-0.412461	0.0674406	9.6e-10	8060	0.00461931	37.3951
CLSA	Glycosyl-N-behenoyl-sphingadienine (d18:2/22:0) levels	rs10823631	10	70865984	G	A	0.324848	0.0986998	0.0161334	9.49e-10	8232	0.0045259	37.4175
CLSA	3-(3-amino-3-carboxypropyl)uridine levels	rs77924615	16	20381010	A	G	0.19047	-0.116107	0.0189775	9.47e-10	7679	0.0048509	37.4219
CLSA	Choline phosphate to phosphoethanolamine ratio	rs75787092	22	24093236	A	T	0.0364647	-0.247314	0.0404183	9.42e-10	8213	0.004538	37.4314
CLSA	Decadienedioic acid (C10:2-DC) levels	rs145043648	14	74037226	A	G	0.0360678	0.249504	0.0407739	9.4e-10	8131	0.00458407	37.4355
CLSA	Docosahexaenoylcarnitine (C22:6) levels	rs270607	5	132313493	G	A	0.690844	-0.113978	0.018624	9.36e-10	6287	0.00592206	37.4419
CLSA	Gamma-glutamylglutamine levels	rs200426740	22	24589774	A	C	0.0344785	0.264435	0.0432091	9.36e-10	8217	0.00453732	37.444
CLSA	Cerotoylcarnitine (C26) levels	rs11743851	5	131277907	C	T	0.382435	-0.0946285	0.0154563	9.22e-10	8266	0.00451411	37.4738
CLSA	Sphingomyelin (d18:1/14:0, d16:1/16:0) levels	rs2883990	14	63690399	C	T	0.205393	0.113797	0.0185852	9.18e-10	8254	0.00452162	37.4819
CLSA	Carnitine levels	rs35938541	5	132736616	C	T	0.0116923	-0.432717	0.0706538	9.1e-10	8192	0.00455788	37.5
CLSA	3-methylcytidine levels	rs79837405	4	15288199	C	T	0.0245649	0.289603	0.0472807	9.06e-10	8117	0.00460087	37.5086
CLSA	5-methylthioadenosine (MTA) to phosphate ratio	rs1047891	2	210675783	A	C	0.310004	-0.0975934	0.0159272	8.93e-10	8261	0.00452439	37.5368
CLSA	Gamma-glutamylhistidine levels	rs715	2	210678331	C	T	0.307021	-0.104173	0.0169998	8.9e-10	8220	0.00454749	37.542
CLSA	Arginine to citrulline ratio	rs7096654	10	98374279	T	C	0.592396	-0.0960709	0.0156746	8.84e-10	8192	0.00456472	37.5565
CLSA	Cysteine-glutathione disulfide levels	rs924138	16	16032907	C	T	0.610003	0.101806	0.0166081	8.79e-10	7812	0.00478697	37.5661
CLSA	Arginine to ornithine ratio	rs791210	12	120749754	C	T	0.651716	-0.0986996	0.016101	8.79e-10	8250	0.00453417	37.5681
CLSA	Sphingomyelin (d18:1/20:0, d16:1/22:0) levels	rs74617384	6	160576086	T	A	0.0719835	0.179069	0.0292104	8.77e-10	8257	0.00453076	37.5717
CLSA	Isovalerylcarnitine (C5) levels	rs34708625	12	120742216	C	T	0.264806	0.103185	0.0168317	8.76e-10	8266	0.00452597	37.5727
CLSA	1-oleoyl-2-arachidonoyl-GPE (18:1/20:4) levels	rs59007384	19	44893408	T	G	0.204106	0.117492	0.019163	8.72e-10	8121	0.0046076	37.5822
CLSA	1-oleoyl-GPI (18:1) levels	rs174599	11	61854084	C	G	0.374543	0.0975804	0.0159146	8.71e-10	8252	0.00453524	37.5862
CLSA	3-hydroxyoctanoylcarnitine (1) levels	rs6944935	7	151029833	G	C	0.29906	-0.0999718	0.0163013	8.64e-10	8245	0.00454091	37.6015
CLSA	Plasma free asparagine levels	rs7158804	14	104134091	G	T	0.935026	-0.193023	0.0314678	8.57e-10	8245	0.00454273	37.6166
CLSA	X-21733 levels	rs75187800	4	68670996	A	G	0.30733	-0.110345	0.0179819	8.44e-10	6916	0.00541528	37.6451
CLSA	X-12701 levels	rs1960773	4	68671436	C	A	0.488272	0.109001	0.0177598	8.38e-10	6278	0.00596438	37.6571
CLSA	4-methyl-2-oxopentanoate levels	rs893971	4	88282518	G	A	0.399187	0.0924746	0.0150638	8.31e-10	8255	0.00454444	37.6765
CLSA	Gamma-CEHC levels	rs72551330	2	233672032	C	T	0.0146738	0.393433	0.0640884	8.31e-10	8258	0.00454287	37.6771
CLSA	3-hydroxydodecanedioate levels	rs4284207	1	46918357	C	T	0.795839	0.124406	0.0202631	8.28e-10	7168	0.00523112	37.6834
CLSA	(S)-a-amino-omega-caprolactam levels	rs1570805	1	156294857	T	C	0.106352	0.140763	0.0229274	8.28e-10	8185	0.00458409	37.6844
CLSA	N-acetyl-aspartyl-glutamate (naag) levels	rs144885738	11	56946612	T	C	0.0123811	0.440737	0.0717614	8.16e-10	7705	0.00487174	37.7107
CLSA	Pregnenolone sulfate levels	rs9922045	16	81538241	G	A	0.0709119	0.175291	0.028536	8.11e-10	7772	0.00483166	37.7243
CLSA	Bilirubin degradation product, C16H18N2O5 (3) levels	rs112149360	2	233315991	T	C	0.0499244	0.216245	0.0351875	7.97e-10	7970	0.00471633	37.7578
CLSA	Citrate levels	rs2921603	5	14866911	C	T	0.46172	0.0947137	0.0154014	7.76e-10	8260	0.00455765	37.8094
CLSA	Bilirubin (Z,Z) to glucuronate ratio	rs75999204	2	233296391	C	T	0.0384568	0.244556	0.0397652	7.75e-10	8103	0.00464603	37.8132
CLSA	N6,N6-dimethyllysine levels	rs35613372	10	98468184	T	C	0.0176975	0.363216	0.0590493	7.7e-10	8265	0.00455695	37.8264
CLSA	Homoarginine levels	rs37370	5	35039381	T	C	0.901746	-0.148341	0.0241157	7.69e-10	8265	0.00455718	37.8284
CLSA	Phosphate to proline ratio	rs117593381	22	18948329	A	C	0.0409876	0.226143	0.0367639	7.69e-10	8241	0.0045704	37.8284
CLSA	Deoxycarnitine levels	rs2255531	12	120977112	A	G	0.347887	0.0899565	0.0146227	7.66e-10	8271	0.0045548	37.836
CLSA	Sphingomyelin (d18:0/20:0, d16:0/22:0) levels	rs45461899	9	92068074	A	C	0.0258193	-0.294056	0.0477916	7.61e-10	8277	0.00455305	37.8488
CLSA	N-acetyl-aspartyl-glutamate (naag) levels	rs190011665	11	49273977	G	A	0.0479167	-0.226557	0.0368191	7.59e-10	7705	0.00488998	37.8526
CLSA	X-19141 levels	rs571846373	4	69373019	C	A	0.0291895	0.276605	0.0449527	7.59e-10	8244	0.00457173	37.8532
CLSA	Lignoceroyl sphingomyelin (d18:1/24:0) levels	rs4814176	20	12978750	C	T	0.613661	0.0944762	0.0153515	7.55e-10	8250	0.00456983	37.865
CLSA	Glycosyl-N-tricosanoyl-sphingadienine (d18:2/23:0) levels	rs10762405	10	70808679	G	A	0.306349	0.107632	0.0174859	7.49e-10	7274	0.00518176	37.878
CLSA	5-hydroxylysine levels	rs117131212	15	78527136	G	A	0.0431929	-0.234787	0.0381393	7.46e-10	8128	0.00464086	37.8875
CLSA	X-24947 levels	rs139943078	4	68650200	T	G	0.0277814	0.291479	0.0473477	7.45e-10	8002	0.00471375	37.8886
CLSA	1-(1-enyl-palmitoyl)-2-palmitoyl-GPC (P-16:0/16:0) levels	rs113385668	14	67468876	C	T	0.0399727	0.246398	0.0400211	7.43e-10	8266	0.00456472	37.8958
CLSA	Phosphate to 2'-deoxyuridine ratio	rs66731853	1	20589745	A	G	0.317447	0.0998269	0.0162117	7.38e-10	7846	0.00480946	37.9077
CLSA	1-methyl-4-imidazoleacetate levels	rs7316368	12	508044	C	T	0.732838	0.104374	0.0169499	7.38e-10	8090	0.00466521	37.9091
CLSA	1-palmitoyl-2-docosahexaenoyl-GPE (16:0/22:6) levels	rs4775038	15	58366595	T	C	0.102956	-0.153249	0.0248848	7.35e-10	8262	0.00456933	37.9159
CLSA	Nisinate (24:6n3) levels	rs2295601	6	11005453	A	G	0.216642	-0.148992	0.0241894	7.3e-10	4765	0.00789894	37.9222
CLSA	Acisoga levels	rs56113850	19	40847202	C	T	0.572078	-0.0967351	0.015704	7.28e-10	7489	0.00504114	37.9343
CLSA	1-palmitoyl-2-docosahexaenoyl-gpc (16:0/22:6) levels	rs11207979	1	62517323	A	G	0.341321	-0.0960105	0.0155838	7.23e-10	8256	0.00457645	37.9477
CLSA	N6,N6-dimethyllysine levels	rs113481554	10	98288786	G	A	0.0231386	0.317804	0.0515786	7.2e-10	8265	0.00457242	37.9555
CLSA	Glycerol to palmitoylcarnitine (C16) ratio	rs12210538	6	110438805	G	A	0.237791	0.0966957	0.0156905	7.15e-10	8165	0.00462987	37.9695
CLSA	X-11478 levels	rs149241657	16	20436820	G	A	0.0329285	-0.267963	0.0434631	7.04e-10	8242	0.00459068	38.0017
CLSA	1-stearoyl-GPE (18:0) levels	rs139097404	15	43641743	C	T	0.0265712	0.289241	0.0469129	7.03e-10	8270	0.00457549	38.0041
CLSA	3-(4-hydroxyphenyl)lactate levels	rs1216018	6	111182084	T	C	0.708526	-0.0992148	0.0160867	6.94e-10	8259	0.00458454	38.0289
CLSA	7-alpha-hydroxy-3-oxo-4-cholestenoate (7-hoca) levels	rs41272687	2	218814154	T	C	0.0217576	-0.321406	0.0520967	6.85e-10	8236	0.00460012	38.0524
CLSA	Deoxycholate levels	rs10107182	8	58480178	T	C	0.664125	0.10461	0.0169558	6.85e-10	7649	0.00495164	38.0536
CLSA	X-18922 levels	rs135536	22	46172421	C	G	0.23751	-0.115842	0.0187763	6.85e-10	8174	0.00463511	38.0545
CLSA	Ursodeoxycholate levels	rs10504255	8	58485902	A	G	0.660013	0.115612	0.0187373	6.82e-10	6206	0.00609711	38.0585
CLSA	5alpha-androstan-3beta,17beta-diol disulfate levels	rs117722415	7	100569533	A	G	0.031334	-0.234559	0.038012	6.8e-10	8199	0.00462263	38.0677
CLSA	1-stearoyl-2-oleoyl-GPE (18:0/18:1) levels	rs174541	11	61798436	C	T	0.353066	0.0993769	0.0161029	6.77e-10	8273	0.00458253	38.0766
CLSA	Erythritol levels in elite athletes	rs9858049	3	53243795	T	C	0.123202	-0.135463	0.0219498	6.76e-10	8167	0.00464191	38.078
CLSA	Glycochenodeoxycholate 3-sulfate levels	rs975657	12	20846411	A	G	0.671939	0.101058	0.0163741	6.75e-10	8123	0.00466744	38.082
CLSA	X-23641 levels	rs662138	6	160143444	G	C	0.169171	-0.135538	0.02196	6.74e-10	6673	0.00567628	38.0827
CLSA	Ceramide (d18:1/24:1) levels	rs1728911	2	27427062	G	T	0.433548	0.095074	0.0154043	6.75e-10	8265	0.00458775	38.0833
CLSA	Octadecenedioylcarnitine (C18:1-DC) levels	rs11614319	12	21366524	A	C	0.2909	-0.102905	0.0166711	6.71e-10	8245	0.00459993	38.0925
CLSA	X-16087 levels	rs11568591	17	50683692	A	G	0.068758	-0.195702	0.0316994	6.67e-10	7071	0.00536134	38.1036
CLSA	Laurylcarnitine levels	rs924135	16	16029602	T	A	0.611546	0.095158	0.0154135	6.67e-10	8241	0.00460367	38.1051
CLSA	Phosphate to citrate ratio	rs762523	22	19193077	G	A	0.623388	0.0972232	0.0157438	6.6e-10	8238	0.00460779	38.1255
CLSA	Hexanoylglutamine levels	rs4841133	8	9326154	G	A	0.908553	0.16299	0.0263883	6.55e-10	8128	0.00467177	38.141
CLSA	3-hydroxyoctanoylcarnitine (2) levels	rs924135	16	16029602	T	A	0.610785	0.0960194	0.0155454	6.54e-10	8243	0.00460705	38.1425
CLSA	Glycosyl ceramide (d18:1/20:0, d16:1/22:0) levels	rs28133	19	8262618	C	T	0.921566	-0.176008	0.0284936	6.53e-10	8259	0.00459876	38.1474
CLSA	Gamma-glutamylglycine levels	rs2297442	9	6540540	C	T	0.290909	-0.101178	0.0163767	6.48e-10	8263	0.00459812	38.1605
CLSA	Histidine to asparagine ratio	rs77844682	14	103717778	G	C	0.0687753	-0.188838	0.0305643	6.48e-10	8225	0.00461959	38.1632
CLSA	Adipoylcarnitine (C6-DC) levels	rs28601761	8	125487789	G	C	0.424046	0.092688	0.015	6.44e-10	8216	0.00462584	38.1732
CLSA	5-oxoproline to citrate ratio	rs7220915	17	6696046	C	T	0.168206	-0.127443	0.0206194	6.38e-10	8256	0.0046058	38.1922
CLSA	Trans 3,4-methyleneheptanoate levels	rs71373192	16	20458840	T	G	0.271942	-0.114649	0.018549	6.38e-10	7104	0.00534893	38.1924
CLSA	N1-methylinosine levels	rs1171615	10	59709332	T	C	0.770401	0.10909	0.0176477	6.35e-10	8147	0.00466835	38.2021
CLSA	5alpha-pregnan-3beta,20alpha-diol monosulfate (2) levels	rs62142079	2	31953683	T	C	0.442785	0.0963833	0.0155915	6.34e-10	8028	0.0047376	38.2049
CLSA	Carnitine C18:2 levels	rs1171618	10	59706183	C	T	0.374797	0.0970579	0.0156949	6.25e-10	8268	0.00460405	38.2331
CLSA	X-24588 levels	rs11045789	12	21149364	C	T	0.249692	0.104788	0.016944	6.24e-10	8239	0.00462067	38.2372
CLSA	Ceramide (d18:1/24:1) levels	rs247617	16	56956804	A	C	0.326169	0.0993477	0.0160626	6.21e-10	8265	0.00460718	38.2454
CLSA	X-12851 levels	rs11045856	12	21197755	G	T	0.241499	-0.115194	0.0186231	6.19e-10	7385	0.0051542	38.2506
CLSA	N-lactoyl valine levels	rs9313052	5	3538648	C	G	0.574076	0.0942607	0.0152387	6.19e-10	8133	0.00468249	38.2524
CLSA	4-acetamidobutanoate levels	rs148381953	22	50123655	G	A	0.0186072	0.335013	0.0541511	6.15e-10	8154	0.00467201	38.265
CLSA	N-acetylcitrulline levels	rs62149807	2	73620531	T	C	0.0516461	-0.225465	0.0364371	6.1e-10	7324	0.00520065	38.2782
CLSA	1,2-dipalmitoyl-gpc (16:0/16:0) levels	rs2523877	6	31042906	T	C	0.459973	0.0953378	0.0154041	6.05e-10	8264	0.0046138	38.2959
CLSA	1-(1-enyl-palmitoyl)-2-oleoyl-gpc (p-16:0/18:1) levels	rs1260338	2	27402794	G	A	0.433089	0.0941768	0.015211	5.96e-10	8222	0.00464061	38.3236
CLSA	Bilirubin (Z,Z) to etiocholanolone glucuronide ratio	rs540582	11	63312298	C	T	0.591612	0.099509	0.0160719	5.96e-10	7707	0.00494937	38.3246
CLSA	Thioproline levels	rs4820268	22	37073551	A	G	0.540404	-0.0949954	0.0153413	5.94e-10	8226	0.00463951	38.3332
CLSA	X-21736 levels	rs1163541	1	119798295	A	G	0.70301	-0.104394	0.0168534	5.86e-10	8232	0.00463929	38.3593
CLSA	Spermidine to carnitine ratio	rs3811444	1	247876149	T	C	0.34985	0.106237	0.0171421	5.74e-10	7338	0.00520689	38.3977
CLSA	Thyroxine levels	rs6722076	2	233738671	A	G	0.289708	-0.103731	0.0167361	5.72e-10	8262	0.00462816	38.4064
CLSA	(R)-3-hydroxybutyrylcarnitine levels	rs1171617	10	59707424	T	G	0.771201	0.118083	0.0190416	5.6e-10	7787	0.00491426	38.4465
CLSA	X-24801 levels	rs1171617	10	59707424	T	G	0.768183	0.114851	0.0185167	5.55e-10	8059	0.00475109	38.4622
CLSA	Dihydroorotate levels	rs35942	5	54307763	C	G	0.848965	-0.133652	0.0215477	5.55e-10	8195	0.00467268	38.463
CLSA	Phenylalanine to phosphate ratio	rs10860932	12	102861843	A	G	0.244952	0.107865	0.0173894	5.54e-10	8294	0.00461762	38.4669
CLSA	7-methylxanthine levels	rs12148513	15	74929884	T	C	0.360333	0.102616	0.0165371	5.46e-10	8019	0.00477871	38.4949
CLSA	Threonine levels	rs2079787	12	46794299	G	A	0.124787	-0.144564	0.0232934	5.43e-10	8245	0.00464986	38.5078
CLSA	Epiandrosterone sulfate levels	rs56225736	3	196242315	A	G	0.137223	0.130168	0.02097	5.39e-10	8174	0.00469175	38.5217
CLSA	2-hydroxyglutarate levels	rs6707874	2	241769948	G	A	0.370108	0.102087	0.0164427	5.34e-10	7769	0.00493719	38.5374
CLSA	X-17653 levels	rs144599632	10	94847919	G	C	0.062422	0.199587	0.0321462	5.34e-10	8025	0.00478056	38.5387
CLSA	Cysteinylglycine disulfide levels	rs113487904	16	89006253	T	G	0.0662516	0.190384	0.0306635	5.34e-10	8216	0.00467008	38.54
CLSA	Alpha-ketoglutarate to proline ratio	rs9604915	22	18995440	A	G	0.0257838	-0.296494	0.0477524	5.33e-10	8273	0.0046383	38.5422
CLSA	Linoleoyl-arachidonoyl-glycerol (18:2/20:4) [2] levels	rs1651059	5	31674119	G	A	0.086379	0.175082	0.0281955	5.31e-10	7744	0.00495451	38.5488
CLSA	Delta-CEHC levels	rs2108622	19	15879621	T	C	0.287791	-0.121079	0.019494	5.26e-10	6233	0.00615119	38.5653
CLSA	Tyrosine to pyruvate ratio	rs369361	6	111218558	G	A	0.587354	-0.0989479	0.0159278	5.22e-10	8220	0.004673	38.583
CLSA	N-acetylproline levels	rs2518814	22	18973132	T	C	0.0947736	0.175317	0.0282182	5.2e-10	7100	0.00540725	38.5893
CLSA	Oleoyl-linoleoyl-glycerol (18:1/18:2) [2] levels	rs116843064	19	8364439	A	G	0.0215234	-0.329743	0.0530687	5.18e-10	8069	0.00476191	38.5982
CLSA	5-hydroxyindole sulfate levels	rs10179094	2	233689179	A	T	0.378291	-0.114547	0.0184296	5.12e-10	6163	0.00622916	38.6184
CLSA	Gamma-glutamylglycine levels	rs4646961	1	75751484	A	G	0.308061	0.0999587	0.0160826	5.12e-10	8263	0.00465334	38.621
CLSA	Glutamate to kynurenine ratio	rs62354638	5	36638487	A	G	0.0320544	-0.265376	0.042679	5.04e-10	8184	0.004702	38.6535
CLSA	S-carboxyethylcysteine levels	rs7519001	1	171348019	A	T	0.309804	-0.105255	0.016925	5.01e-10	8010	0.00480511	38.6651
CLSA	X-24494 levels	rs7475281	10	5210939	C	A	0.145806	-0.148098	0.0238102	4.97e-10	6767	0.0056846	38.6762
CLSA	DHEAS levels	rs955783	13	21724936	T	A	0.403268	0.0868089	0.013953	4.92e-10	8228	0.00468232	38.6979
CLSA	X-12112 levels	rs17110867	10	98791606	G	A	0.0998033	-0.160729	0.0258327	4.91e-10	8211	0.00469256	38.7029
CLSA	Glycosyl ceramide (d18:1/23:1, d17:1/24:1) levels	rs7160525	14	63765502	A	G	0.167425	0.158287	0.0254379	4.89e-10	5309	0.00724035	38.7048
CLSA	N2-acetyl,N6,N6-dimethyllysine levels	rs7350444	10	98273465	T	C	0.0489221	0.224495	0.0360779	4.89e-10	7891	0.00488285	38.7098
CLSA	Decanoylcarnitine (C10) levels	rs2062541	16	16033378	A	G	0.61116	0.0979324	0.0157383	4.89e-10	8225	0.00468556	38.7107
CLSA	N-acetylkynurenine (2) levels	rs72897843	17	78204884	T	C	0.102264	0.178036	0.028607	4.86e-10	6193	0.0062153	38.7196
CLSA	X-21441 levels	rs55917507	2	233594882	C	G	0.0506497	-0.219568	0.0352617	4.76e-10	8030	0.00480534	38.7635
CLSA	N2-acetyl,N6,N6-dimethyllysine levels	rs17009429	2	73870237	A	G	0.0367199	-0.259901	0.0417336	4.74e-10	7891	0.00489083	38.7734
CLSA	Bilirubin degradation product, C17H18N2O4 (1) levels	rs11678741	2	233801185	G	C	0.211562	-0.112598	0.0180785	4.72e-10	8254	0.00467774	38.7821
CLSA	Glycerate levels	rs62381616	5	139345344	T	C	0.0307627	-0.275712	0.044263	4.7e-10	8222	0.00469686	38.7904
CLSA	5alpha-androstan-3alpha,17alpha-diol monosulfate levels	rs182074319	5	22900591	T	C	0.00666667	-0.676314	0.108564	4.67e-10	5524	0.00697639	38.7943
CLSA	1-palmitoyl-GPE (16:0) levels	rs190543502	15	43464986	C	T	0.0267619	0.294778	0.0472984	4.6e-10	8276	0.00467136	38.8322
CLSA	5-acetylamino-6-amino-3-methyluracil levels	rs4986782	8	18222607	A	G	0.0188774	0.358105	0.0574587	4.59e-10	8006	0.00482827	38.833
CLSA	1-linoleoyl-2-arachidonoyl-GPC (18:2/20:4n6) levels	rs111676697	6	11089296	T	G	0.228787	0.111781	0.0179331	4.57e-10	8063	0.00479558	38.8434
CLSA	Bilirubin degradation product, C17H20N2O5 (2) levels	rs77605647	2	233515107	T	C	0.0279169	-0.286118	0.0459015	4.57e-10	8254	0.00468525	38.8447
CLSA	X-22520 levels	rs212100	19	47873738	C	T	0.854627	0.169176	0.0271349	4.53e-10	5389	0.00716129	38.8562
CLSA	Pregnanediol-3-glucuronide levels	rs4148415	17	50675239	T	C	0.355231	-0.102332	0.016413	4.52e-10	7905	0.00489344	38.8631
CLSA	Phosphocholine levels	rs4654760	1	21576687	T	C	0.0623017	0.198814	0.0318797	4.48e-10	8245	0.00469495	38.883
CLSA	Quinolinate levels	rs3769023	2	134956133	A	G	0.45474	-0.0895797	0.0143635	4.47e-10	8203	0.00471923	38.886
CLSA	5-methylthioadenosine (mta) levels	rs9471975	6	42951484	C	T	0.579794	0.0946975	0.0151834	4.46e-10	8210	0.00471566	38.8896
CLSA	Glutarylcarnitine (c5-dc) levels	rs1047891	2	210675783	A	C	0.309205	-0.102111	0.0163686	4.43e-10	8238	0.00470168	38.906
CLSA	N-acetyl-aspartyl-glutamate (naag) levels	rs181432112	11	56943270	C	T	0.0213681	-0.339322	0.0543906	4.41e-10	7705	0.00502592	38.9102
CLSA	Octadecenedioate (C18:1-DC) levels	rs77962305	12	21032589	C	T	0.0333818	-0.259104	0.04152	4.36e-10	8267	0.00468862	38.9339
CLSA	1-linoleoyl-2-arachidonoyl-GPC (18:2/20:4n6) levels	rs4932474	15	89127273	T	C	0.39142	-0.0986494	0.0158029	4.31e-10	8063	0.00480977	38.959
CLSA	Histidine to asparagine ratio	rs117763903	14	104220756	T	C	0.0182782	-0.358962	0.0575005	4.3e-10	8225	0.0047159	38.9626
CLSA	X-11381 levels	rs77010315	5	151343594	A	C	0.0119873	-0.435487	0.0697394	4.25e-10	8225	0.0047185	38.9842
CLSA	1-stearoyl-2-linoleoyl-gpc (18:0/18:2) levels	rs1168041	1	62494579	C	T	0.669071	0.100084	0.0160218	4.19e-10	8231	0.00471846	39.0123
CLSA	5-hydroxy-2-methylpyridine sulfate levels	rs2472297	15	74735539	T	C	0.25237	0.11982	0.0191752	4.14e-10	6977	0.00556527	39.035
CLSA	Sphingomyelin (d17:1/16:0, d18:1/15:0, d16:1/17:0) levels	rs1260338	2	27402794	G	A	0.43298	0.0940212	0.0150467	4.14e-10	8261	0.00470423	39.0359
CLSA	Spermidine to histidine ratio	rs3811444	1	247876149	T	C	0.349211	0.107121	0.0171408	4.12e-10	7297	0.00532383	39.0452
CLSA	Octadecanedioate levels	rs112881062	19	15589507	C	T	0.229372	0.113836	0.0182154	4.12e-10	8223	0.00472709	39.046
CLSA	X-25109 levels	rs1424245	16	58729926	A	T	0.553751	0.0999381	0.0159882	4.08e-10	7477	0.00519843	39.0613
CLSA	Glutamine to asparagine ratio	rs7158804	14	104134091	G	T	0.935004	0.194902	0.0311738	4.05e-10	8251	0.00471513	39.0794
CLSA	Histidine to pyruvate ratio	rs1260326	2	27508073	C	T	0.587205	0.0982938	0.0157181	4.01e-10	8241	0.00472298	39.0973
CLSA	Carnitine C4 levels	rs11613228	12	120920486	T	A	0.0177973	-0.36239	0.0579476	4.01e-10	8111	0.00479864	39.0998
CLSA	Urate levels	rs2231142	4	88131171	T	G	0.110586	0.139562	0.0223072	3.94e-10	8264	0.00471413	39.1326
CLSA	Tryptophan levels	rs1216019	6	111181991	C	T	0.708744	-0.10333	0.0165146	3.93e-10	8235	0.00473144	39.1391
CLSA	Sphingosine 1-phosphate levels	rs1000821	17	76437921	T	C	0.460226	0.0955501	0.0152708	3.92e-10	8246	0.0047254	39.1411
CLSA	X-21442 levels	rs212100	19	47873738	C	T	0.837574	-0.142287	0.0227324	3.87e-10	6827	0.00570591	39.1663
CLSA	Imidazole lactate levels	rs10922542	1	89019515	T	C	0.333739	0.100315	0.0160243	3.85e-10	8256	0.00472441	39.1804
CLSA	N6-methyllysine levels	rs117988581	10	98437962	A	C	0.0102252	0.483909	0.0772887	3.82e-10	8299	0.00470135	39.1914
CLSA	Phosphate to proline ratio	rs4819778	22	19146570	T	C	0.334958	0.0981361	0.0156709	3.79e-10	8241	0.00473618	39.2071
CLSA	Arginine to citrulline ratio	rs1615006	9	130452448	A	G	0.679398	0.102833	0.0164202	3.79e-10	8192	0.00476479	39.2105
CLSA	5alpha-androstan-3alpha,17alpha-diol monosulfate levels	rs167139	4	68736816	C	T	0.263978	-0.126821	0.0202406	3.71e-10	5524	0.00705678	39.2445
CLSA	Homostachydrine levels	rs1030271	5	131296962	G	C	0.38276	-0.0967808	0.0154424	3.68e-10	8248	0.00473955	39.2684
CLSA	X-12798 levels	rs143041500	6	160233590	C	T	0.0478293	0.22741	0.0362851	3.67e-10	8186	0.00477542	39.2696
CLSA	Glutamine levels	rs1260326	2	27508073	C	T	0.587321	0.0988167	0.0157656	3.66e-10	8253	0.00473768	39.2766
CLSA	Bilirubin degradation product, C17H18N2O4 (2) levels	rs113410524	2	233612493	A	G	0.0155832	0.376522	0.0600701	3.66e-10	8255	0.0047368	39.2789
CLSA	3-formylindole levels	rs1165211	6	25800694	C	T	0.301662	0.0995025	0.015874	3.65e-10	8256	0.00473657	39.2817
CLSA	X-12100 levels	rs11066320	12	112468611	G	A	0.563241	-0.0890344	0.0141974	3.58e-10	8210	0.00476738	39.3181
CLSA	X-24801 levels	rs7705826	5	132396764	G	T	0.8345	0.129022	0.0205684	3.55e-10	8059	0.00485881	39.3386
CLSA	5-methyluridine (ribothymidine) levels	rs140375652	22	50499314	T	C	0.0280241	-0.291772	0.0465042	3.52e-10	8168	0.00479622	39.3547
CLSA	X-24241 levels	rs12208357	6	160122116	T	C	0.069401	-0.190394	0.0303378	3.48e-10	8053	0.004867	39.3759
CLSA	Nicotinamide levels	rs545922723	10	91456204	C	T	0.000743	1.78204	0.283787	3.4e-10	8110	0.00483863	39.4224
CLSA	Lignoceroylcarnitine (C24) levels	rs2229738	11	68794860	T	C	0.0700571	0.188877	0.0300769	3.39e-10	8238	0.00476427	39.4263
CLSA	Citrate to 4-hydroxyphenylpyruvate ratio	rs1154510	12	121857429	C	T	0.87857	0.151016	0.0240458	3.38e-10	7851	0.0049988	39.4327
CLSA	1-(1-enyl-palmitoyl)-2-palmitoleoyl-GPC (P-16:0/16:1) levels	rs1260326	2	27508073	C	T	0.586186	0.0955316	0.0152093	3.36e-10	8083	0.00485723	39.4428
CLSA	Uridine levels	rs10278152	7	48089060	A	T	0.55177	-0.0962233	0.0153164	3.33e-10	8253	0.00475952	39.4586
CLSA	2-hydroxyoctanoate levels	rs74637339	3	15586533	A	T	0.0521596	0.218791	0.0348214	3.32e-10	8224	0.00477753	39.4694
CLSA	Androstenediol (3beta,17beta) monosulfate (2) levels	rs1165200	6	25874984	A	G	0.760259	0.110028	0.0175101	3.31e-10	7811	0.00502959	39.4746
CLSA	X-13431 levels	rs13017144	2	210636116	G	A	0.0795873	-0.177152	0.0281886	3.29e-10	8161	0.00481621	39.4856
CLSA	N-formylanthranilic acid levels	rs2661680	17	78175347	A	G	0.016474	0.394833	0.0628199	3.28e-10	7534	0.00521598	39.4927
CLSA	Deoxycholic acid glucuronide levels	rs142647054	4	68630832	A	T	0.0150152	0.398952	0.063466	3.26e-10	8060	0.00487865	39.5049
CLSA	Pregnenetriol disulfate levels	rs2011425	2	233718962	G	T	0.0797723	-0.161655	0.0257084	3.22e-10	8228	0.00478247	39.5296
CLSA	5-acetylamino-6-formylamino-3-methyluracil levels	rs11994341	8	18321985	T	C	0.0662282	0.202941	0.0322708	3.2e-10	7599	0.00517737	39.5372
CLSA	Dihydroorotate levels	rs7920657	10	102873487	A	T	0.228062	-0.114296	0.0181708	3.17e-10	8195	0.00480478	39.5556
CLSA	N2-acetyl,N6,N6-dimethyllysine levels	rs7068266	10	99542500	T	G	0.844906	-0.139217	0.0221284	3.15e-10	7891	0.00499091	39.5708
CLSA	Glycochenodeoxycholate glucuronide (1) levels	rs11046009	12	21387776	A	C	0.0830389	-0.173352	0.0275421	3.09e-10	8236	0.004787	39.6057
CLSA	5alpha-pregnan-diol disulfate levels	rs212100	19	47873738	C	T	0.872848	0.20548	0.0326396	3.07e-10	4110	0.0095508	39.613
CLSA	1-palmitoleoyl-GPC (16:1) levels	rs4149067	12	21200977	G	C	0.191758	0.120346	0.0191167	3.07e-10	8227	0.00479412	39.6216
CLSA	N6,N6-dimethyllysine levels	rs76363116	10	97900121	T	C	0.0147529	-0.401693	0.0637772	3.01e-10	8265	0.00477678	39.66
CLSA	3-formylindole levels	rs10000291	4	170113591	T	C	0.377733	0.0954508	0.0151521	2.99e-10	8256	0.00478367	39.6742
CLSA	Tetrahydrocortisol glucuronide levels	rs4804669	19	12391643	G	A	0.778517	-0.107957	0.0171366	2.98e-10	8182	0.00482716	39.6777
CLSA	Alpha-ketoglutarate to trans-4-hydroxyproline ratio	rs3761097	19	35800075	T	C	0.0546336	-0.213497	0.0338893	2.98e-10	8272	0.00477495	39.6783
CLSA	Tryptophan levels	rs985335	4	155856376	C	T	0.159817	-0.131078	0.0208022	2.95e-10	8235	0.00479831	39.695
CLSA	1-oleoyl-GPG (18:1) levels	rs116472641	12	21234086	G	C	0.0526467	-0.23456	0.0372207	2.94e-10	6990	0.00564938	39.7022
CLSA	Glycine conjugate of C10H12O2 levels	rs13200784	6	25829405	T	A	0.255673	0.128732	0.0204231	2.91e-10	6177	0.00639098	39.7182
CLSA	X-17690 levels	rs6904596	6	27523520	A	G	0.108655	0.167482	0.0265674	2.9e-10	7043	0.00561095	39.7297
CLSA	Bilirubin degradation product, C17H18N2O4 (3) levels	rs17868350	2	233793874	T	C	0.0727227	-0.183855	0.0291647	2.9e-10	8253	0.00479223	39.7311
CLSA	Tetradecadienedioate (C14:2-DC) levels	rs1871395	12	21199381	G	A	0.159228	0.131372	0.0208371	2.89e-10	7857	0.00503365	39.7393
CLSA	3beta-hydroxy-5-cholestenoate levels	rs79531664	8	64649429	C	T	0.0125061	0.440277	0.0698164	2.86e-10	8259	0.00479207	39.7587
CLSA	N-acetyl-2-aminooctanoate levels	rs2470528	3	15643959	G	T	0.051569	0.212549	0.0337026	2.85e-10	8253	0.00479614	39.7636
CLSA	17alpha-hydroxypregnanolone glucuronide levels	rs540582	11	63312298	C	T	0.581372	-0.0993954	0.0157566	2.82e-10	5582	0.00707836	39.7788
CLSA	N-acetyl-1-methylhistidine levels	rs2685277	2	73783138	C	G	0.842469	-0.136295	0.0215971	2.78e-10	7588	0.00522117	39.8157
CLSA	Choline phosphate to choline ratio	rs2275370	1	21573927	G	A	0.778442	0.112587	0.0178353	2.74e-10	8196	0.00483846	39.8391
CLSA	X-12707 levels	rs2925634	16	28609196	C	G	0.121965	-0.157629	0.0249534	2.67e-10	7461	0.00531985	39.893
CLSA	Arginine levels	rs4502705	4	77083515	A	G	0.637639	0.102465	0.01622	2.66e-10	8237	0.00482149	39.8973
CLSA	Phosphoethanolamine levels	rs1256335	1	21563893	A	G	0.784056	0.118249	0.0187104	2.62e-10	8253	0.00481637	39.9322
CLSA	1-palmitoleoyl-GPC (16:1) levels	rs61781291	1	39936166	A	T	0.252328	0.110836	0.0175366	2.61e-10	8227	0.00483199	39.9361
CLSA	X-21607 levels	rs12095130	1	46880254	A	T	0.124575	0.148325	0.0234679	2.61e-10	7975	0.00498402	39.9366
CLSA	Taurodeoxycholic acid 3-sulfate levels	rs62128824	19	47858667	C	T	0.159524	-0.142344	0.0225211	2.61e-10	7333	0.00541824	39.9375
CLSA	Glycerol 3-phosphate levels	rs6682015	1	21365440	A	G	0.0784701	0.182111	0.0287983	2.55e-10	8201	0.00485243	39.9791
CLSA	Sphingomyelin (d18:2/23:0, d18:1/23:1, d17:1/24:1) levels	rs174621	11	61862632	A	G	0.223534	-0.104019	0.0164475	2.54e-10	8272	0.00481194	39.9872
CLSA	Phosphate to 2'-deoxyuridine ratio	rs7238	22	50569059	G	A	0.074862	-0.187227	0.0296027	2.54e-10	7846	0.00507245	39.9911
CLSA	N-acetylasparagine levels	rs71416796	2	73556847	T	C	0.0256311	-0.32049	0.050672	2.54e-10	7935	0.00501605	39.9929
CLSA	N2-acetyl,N6,N6-dimethyllysine levels	rs12411809	10	98058263	A	G	0.0794098	-0.190187	0.0300689	2.53e-10	7891	0.00504427	39.996
CLSA	X-21441 levels	rs2072365	17	50675505	T	C	0.346688	-0.102981	0.016278	2.51e-10	8030	0.00495949	40.0133
CLSA	X-18921 levels	rs7500220	16	20489224	G	A	0.803646	0.122979	0.0194361	2.49e-10	8257	0.00482526	40.0257
CLSA	Adenosine 5'-monophosphate (AMP) to inosine 5'-monophosphate (IMP) ratio	rs1354034	3	56815721	C	T	0.623362	-0.134587	0.0212655	2.47e-10	4601	0.00863055	40.0374
CLSA	Cerotoylcarnitine (C26) levels	rs149402055	11	68758071	T	C	0.0199951	0.337395	0.0533151	2.48e-10	8266	0.0048215	40.0379
CLSA	Myo-inositol levels	rs72770483	16	24914993	G	T	0.0681707	-0.187803	0.0296758	2.48e-10	8193	0.00486451	40.04
CLSA	Alpha-hydroxyisovalerate levels	rs10018448	4	88304019	G	A	0.530035	0.0938716	0.0148331	2.48e-10	8208	0.00485572	40.0404
CLSA	X-11308 levels	rs58231493	14	73565418	T	C	0.423048	0.0956886	0.0151198	2.47e-10	8253	0.00482963	40.0427
CLSA	Phosphate to tyrosine ratio	rs150851429	16	71591928	C	G	0.0151589	-0.395862	0.0625439	2.46e-10	8226	0.0048464	40.0509
CLSA	Carnitine to propionylcarnitine (C3) ratio	rs4705857	5	132401338	T	C	0.312477	-0.102328	0.0161661	2.46e-10	8185	0.00487123	40.0564
CLSA	X-23639 levels	rs10801699	1	88970498	C	T	0.503095	-0.0981496	0.0155048	2.45e-10	8272	0.00482098	40.0627
CLSA	1-(1-enyl-palmitoyl)-2-arachidonoyl-gpc (p-16:0/20:4) levels	rs12928099	16	15056648	A	C	0.29154	0.106269	0.0167839	2.43e-10	8251	0.00483522	40.0795
CLSA	Phosphate levels (UKB data field 30810)	rs12132412	1	21493549	G	A	0.400676	0.099019	0.015634	2.4e-10	8247	0.00484054	40.1044
CLSA	Indolin-2-one levels	rs138379656	19	40935539	T	C	0.0276393	0.317986	0.0502032	2.39e-10	7027	0.00567689	40.1079
CLSA	X-24588 levels	rs72551330	2	233672032	C	T	0.0142822	-0.393201	0.0620735	2.38e-10	8239	0.00484655	40.1154
CLSA	Taurocholenate sulfate levels	rs72838105	10	99802867	T	A	0.0516823	-0.220866	0.0348672	2.38e-10	8249	0.00484078	40.1161
CLSA	1-oleoyl-GPI (18:1) levels	rs12695769	3	142934808	G	T	0.410909	0.0985036	0.0155472	2.36e-10	8252	0.00484098	40.1323
CLSA	X-24812 levels	rs1171617	10	59707424	T	G	0.770092	0.121396	0.0191599	2.36e-10	7878	0.00506989	40.134
CLSA	Phosphate to citrate ratio	rs1777451	1	108035560	A	G	0.605367	0.100241	0.0158207	2.36e-10	8238	0.0048496	40.136
CLSA	Glucose to N-stearoyl-sphingosine (d18:1 to 18:0) ratio	rs364585	20	12982070	G	A	0.614791	0.100081	0.0157951	2.35e-10	8179	0.00488463	40.1377
CLSA	N-acetyl-L-alanine levels	rs148804382	3	52078217	A	C	0.0105283	0.453765	0.071571	2.3e-10	8220	0.00486628	40.1867
CLSA	1-oleoyl-2-docosahexaenoyl-GPC (18:1/22:6) levels	rs11871667	17	17574533	T	C	0.526591	-0.0926168	0.0146081	2.3e-10	8267	0.0048388	40.1871
CLSA	Mannose to fructose ratio	rs1260326	2	27508073	C	T	0.586338	0.0999686	0.0157638	2.27e-10	8202	0.00487934	40.2068
CLSA	Octadecadienedioate (C18:2-DC) levels	rs11833926	12	21338632	G	C	0.0671339	0.19398	0.0305856	2.27e-10	8231	0.00486307	40.2137
CLSA	X-24588 levels	rs61987084	14	73449284	G	A	0.0640775	0.191226	0.0301396	2.23e-10	8239	0.00486214	40.2451
CLSA	Homostachydrine levels	rs74823953	5	151300049	T	C	0.0122841	-0.432514	0.0681367	2.19e-10	8248	0.00486153	40.284
CLSA	Retinol (Vitamin A) to oleoyl-linoleoyl-glycerol (18:1 to 18:2) [2] ratio	rs483082	19	44912921	T	G	0.225226	-0.118693	0.0186883	2.14e-10	7981	0.00502879	40.3275
CLSA	Indoleacetoylcarnitine levels	rs146045291	16	20465699	A	G	0.0052434	-0.689056	0.108487	2.13e-10	7777	0.00516053	40.3313
CLSA	Bilirubin degradation product, C17H18N2O4 (2) levels	rs11678741	2	233801185	G	C	0.211659	-0.114737	0.0180617	2.12e-10	8255	0.00486469	40.3445
CLSA	Decadienedioic acid (C10:2-DC) levels	rs62004925	14	73676761	G	A	0.0395174	-0.245951	0.0387169	2.12e-10	8131	0.00493858	40.345
CLSA	Glucuronate to etiocholanolone glucuronide ratio	rs72794638	2	31561978	C	T	0.0185404	-0.360593	0.0567562	2.11e-10	7631	0.00526181	40.3547
CLSA	X-11787 levels	rs2390354	13	99866146	A	T	0.732868	0.110726	0.0174278	2.11e-10	8247	0.00487077	40.3561
CLSA	Serine to pyruvate ratio	rs780093	2	27519736	C	T	0.596949	0.0987604	0.0155401	2.08e-10	8235	0.00488056	40.3787
CLSA	1,5-anhydroglucitol (1,5-ag) levels	rs11976181	7	142097764	C	T	0.817748	-0.132448	0.0208369	2.07e-10	8139	0.00493973	40.3941
CLSA	Androstenediol (3beta,17beta) disulfate (2) levels	rs4149032	12	21164857	T	C	0.339927	-0.0910102	0.0143165	2.06e-10	8205	0.00490111	40.4018
CLSA	N-acetyl-isoputreanine levels	rs141232448	10	133384146	T	C	0.00844882	0.519019	0.0816386	2.05e-10	8236	0.00488352	40.4082
CLSA	Palmitoleoylcarnitine (C16:1) levels	rs6860806	5	132304843	G	A	0.553717	-0.0933562	0.0146796	2.02e-10	8263	0.00487079	40.4346
CLSA	Sphingadienine levels	rs1354034	3	56815721	C	T	0.621346	0.13605	0.0213815	1.98e-10	4533	0.00885265	40.4696
CLSA	Paraxanthine to 5-acetylamino-6-formylamino-3-methyluracil ratio	rs385586	8	17775434	T	C	0.205616	0.128693	0.0202265	1.98e-10	7388	0.00544965	40.4716
CLSA	Carnitine C4 levels	rs274555	5	132387259	T	C	0.407356	0.100869	0.0158486	1.96e-10	8111	0.00496931	40.4973
CLSA	Serine to threonine ratio	rs74410978	14	100346169	C	A	0.486374	0.0985554	0.0154787	1.93e-10	8237	0.00489768	40.5309
CLSA	X-21470 levels	rs148982377	7	99477415	C	T	0.0343974	0.273535	0.0429576	1.92e-10	7700	0.0052381	40.5353
CLSA	(N(1) + N(8))-acetylspermidine levels	rs2052130	7	150851510	A	G	0.139013	-0.135979	0.0213545	1.92e-10	8219	0.00490918	40.5377
CLSA	Ethylmalonate levels	rs8182228	16	89114287	T	C	0.137714	-0.141427	0.0221992	1.88e-10	8172	0.00494208	40.5774
CLSA	1-stearoyl-GPG (18:0) levels	rs1532085	15	58391167	G	A	0.62073	-0.112161	0.0176033	1.87e-10	6806	0.00592954	40.5852
CLSA	Beta-hydroxyisovaleroylcarnitine levels	rs1171617	10	59707424	T	G	0.769098	0.116973	0.0183559	1.86e-10	8232	0.00490882	40.5989
CLSA	X-17690 levels	rs3095337	6	30769814	C	G	0.187127	0.136165	0.0213644	1.85e-10	7043	0.00573448	40.6094
CLSA	Glycerol 3-phosphate levels	rs72660309	1	21592877	G	A	0.0568877	0.214714	0.0336839	1.84e-10	8201	0.00493018	40.6228
CLSA	Androsterone glucuronide to etiocholanolone glucuronide ratio	rs116528912	2	31486594	C	G	0.0504252	0.21575	0.0338424	1.83e-10	7555	0.00535075	40.6316
CLSA	X-21312 levels	rs9262173	6	30762568	C	G	0.231493	0.152268	0.0238824	1.82e-10	4897	0.00823268	40.6335
CLSA	1-(1-enyl-palmitoyl)-2-palmitoleoyl-GPC (P-16:0/16:1) levels	rs146800521	14	68095151	G	A	0.0308304	-0.272882	0.0428009	1.82e-10	8083	0.00500372	40.6384
CLSA	Andro steroid monosulfate C19H28O6S (1) levels	rs34048349	7	100600019	A	G	0.0160239	0.399114	0.062599	1.82e-10	7415	0.00545222	40.6389
CLSA	N-acetyl-L-glutamine levels	rs139043235	2	73867289	T	C	0.00780098	0.544109	0.0853394	1.82e-10	8181	0.0049444	40.6412
CLSA	Hypotaurine to cysteine ratio	rs1366463	5	115713487	T	C	0.529772	-0.096577	0.0151462	1.81e-10	8134	0.0049736	40.6474
CLSA	Decadienedioic acid (C10:2-DC) levels	rs78311157	14	73761733	A	G	0.0302636	0.282667	0.044325	1.8e-10	8131	0.00497671	40.658
CLSA	Glutamate to 5-oxoproline ratio	rs62354638	5	36638487	A	G	0.0321056	-0.272111	0.0426584	1.78e-10	8171	0.00495508	40.6796
CLSA	Proline to trans-4-hydroxyproline ratio	rs9604915	22	18995440	A	G	0.0254828	0.309757	0.0485499	1.77e-10	8194	0.00494331	40.6967
CLSA	X-21470 levels	rs55725645	10	99872116	C	T	0.0580003	-0.214066	0.0335484	1.76e-10	7700	0.00525982	40.7042
CLSA	3-hydroxyoctanoylcarnitine (1) levels	rs924135	16	16029602	T	A	0.611233	0.098981	0.0155114	1.76e-10	8245	0.00491441	40.7096
CLSA	Glycine to phosphate ratio	rs55933544	9	6534080	T	C	0.247807	-0.114008	0.0178502	1.69e-10	8271	0.00490783	40.783
CLSA	Cortolone glucuronide (1) levels	rs1937890	10	5014244	T	C	0.827636	-0.124744	0.0195177	1.64e-10	8152	0.00498594	40.839
CLSA	Glycine conjugate of C10H12O2 levels	rs2065996	1	46809569	A	G	0.174817	0.149179	0.0233265	1.6e-10	6177	0.00657768	40.8861
CLSA	3-hydroxysebacate levels	rs7542137	1	151896416	T	C	0.603252	0.103358	0.0161578	1.59e-10	7325	0.00555516	40.9077
CLSA	N2-acetyl,N6,N6-dimethyllysine levels	rs7902596	10	99591730	G	A	0.770157	0.121587	0.0190072	1.59e-10	7891	0.00515893	40.9099
CLSA	Adenosine 5'-diphosphate (ADP) to N-acetylneuraminate ratio	rs73045704	1	182996504	T	C	0.0125523	-0.588073	0.0919035	1.57e-10	4553	0.00891277	40.9268
CLSA	Deoxycholic acid glucuronide levels	rs7310077	12	20744190	G	A	0.0964081	0.165642	0.0258833	1.56e-10	8060	0.00505552	40.9443
CLSA	Ornithine to phosphate ratio	rs17788484	6	131573218	T	C	0.0192284	0.350137	0.0547086	1.55e-10	8295	0.00491371	40.9506
CLSA	Deoxycarnitine levels	rs7959974	12	175764	T	C	0.377166	-0.0930593	0.0145398	1.55e-10	8271	0.00492832	40.9541
CLSA	1-(1-enyl-palmitoyl)-GPC (p-16:0) levels	rs1077989	14	67509105	C	A	0.477068	-0.099282	0.0155086	1.54e-10	8170	0.00499115	40.9722
CLSA	N-palmitoyl-sphingosine (d18:1 to 16:0) to N-palmitoyl-sphinganine (d18:0 to 16:0) ratio	rs1065853	19	44909976	T	G	0.0837326	-0.178144	0.0278154	1.51e-10	8155	0.00500459	41.0077
CLSA	2R,3R-dihydroxybutyrate levels	rs1426060	8	74006636	C	T	0.318176	0.106336	0.0165996	1.49e-10	8223	0.00496562	41.0261
CLSA	Sebacate (C10-DC) levels	rs2012674	1	152007294	G	C	0.30584	-0.107369	0.0167554	1.47e-10	7926	0.00515407	41.0524
CLSA	X-17690 levels	rs1233478	6	29510044	T	G	0.17884	0.13807	0.0215327	1.43e-10	7043	0.00580385	41.1035
CLSA	Glutamate to glutamine ratio	rs62354638	5	36638487	A	G	0.0320654	-0.26823	0.0418242	1.42e-10	8228	0.00497393	41.1201
CLSA	X-12112 levels	rs37370	5	35039381	T	C	0.90183	0.166503	0.0259592	1.42e-10	8211	0.00498534	41.1297
CLSA	N6,N6-dimethyllysine levels	rs150553203	10	98697538	C	T	0.0289317	-0.295235	0.0460133	1.4e-10	8265	0.00495642	41.1589
CLSA	N6-methyllysine levels	rs7902596	10	99591730	G	A	0.768384	0.119463	0.0186151	1.39e-10	8299	0.00493811	41.1748
CLSA	Sphingomyelin (d18:2/21:0, d16:2/23:0) levels	rs62124543	19	8198249	A	G	0.347444	-0.0893039	0.0139156	1.38e-10	8260	0.00496132	41.1748
CLSA	N6,n6,n6-trimethyllysine levels	rs117962473	11	65530339	T	C	0.010469	0.467413	0.0728229	1.38e-10	8180	0.00501107	41.1869
CLSA	Epiandrosterone sulfate levels	rs969114	4	68472593	G	A	0.408762	0.0958139	0.0149277	1.38e-10	8174	0.0050148	41.1875
CLSA	1-palmitoyl-2-arachidonoyl-GPE (16:0/20:4) levels	rs7930786	11	116754011	G	C	0.929995	-0.192977	0.0300637	1.37e-10	8257	0.00496526	41.1928
CLSA	5alpha-androstan-3alpha,17beta-diol disulfate levels	rs28505302	19	47887477	T	C	0.391897	-0.107283	0.016712	1.37e-10	5082	0.00804383	41.194
CLSA	1-stearoyl-GPE (18:0) levels	rs438811	19	44913484	T	C	0.223265	0.116028	0.018073	1.36e-10	8270	0.00495907	41.206
CLSA	Pimeloylcarnitine/3-methyladipoylcarnitine (C7-DC) levels	rs2999545	1	151931670	T	A	0.608593	-0.100931	0.015718	1.35e-10	7837	0.0052339	41.2234
CLSA	Citrulline to phosphate ratio	rs7580046	2	210490648	A	G	0.527418	0.0965444	0.0150335	1.35e-10	8294	0.00494784	41.2315
CLSA	Gamma-glutamylcitrulline levels	rs3732055	2	210469984	C	A	0.475947	0.0996742	0.0155205	1.34e-10	8163	0.00502708	41.2333
CLSA	Adipoylcarnitine (C6-DC) levels	rs79304471	17	75959534	G	C	0.038499	0.246285	0.0383335	1.32e-10	8216	0.00499899	41.268
CLSA	Andro steroid monosulfate C19H28O6S (1) levels	rs116877216	7	99955284	T	C	0.00682617	0.617041	0.0960254	1.31e-10	7415	0.00553775	41.2799
CLSA	Gamma-glutamylglutamate levels	rs10948077	6	43427026	C	A	0.555738	0.0974923	0.0151682	1.3e-10	8244	0.00498613	41.3016
CLSA	Pseudouridine levels	rs10029860	4	76489948	A	C	0.525763	0.091721	0.0142683	1.29e-10	8213	0.00500624	41.3131
CLSA	Hexadecanedioate (C16-DC) levels	rs77962305	12	21032589	C	T	0.0332282	-0.264303	0.0411138	1.29e-10	8260	0.0049783	41.3165
CLSA	3-methylglutaconate levels	rs113015531	2	210980809	T	C	0.042244	-0.233671	0.0363283	1.26e-10	8197	0.00502202	41.3631
CLSA	1-palmitoyl-2-linoleoyl-gpc (16:0/18:2) levels	rs1168041	1	62494579	C	T	0.669072	0.105417	0.0163842	1.24e-10	8230	0.00500486	41.3871
CLSA	1-stearoyl-2-linoleoyl-GPE (18:0/18:2) levels	rs483082	19	44912921	T	G	0.2237	0.11812	0.0183582	1.24e-10	8241	0.0049984	41.3887
CLSA	Citrate levels	rs17250977	5	14753636	G	A	0.0423482	-0.237139	0.0368552	1.24e-10	8260	0.0049872	41.3907
CLSA	1-methylxanthine levels	rs2106727	7	17248374	G	A	0.628515	0.10558	0.0164071	1.23e-10	7959	0.00517592	41.3991
CLSA	N6-methyllysine levels	rs150553203	10	98697538	C	T	0.0291836	-0.295422	0.0459069	1.23e-10	8299	0.00496526	41.4024
CLSA	1-linoleoyl-GPE (18:2) levels	rs73069021	12	21247021	A	G	0.164627	0.132622	0.0206069	1.23e-10	8279	0.00497807	41.4096
CLSA	Glutarylcarnitine (c5-dc) levels	rs143111731	16	67248517	T	C	0.0479419	0.227702	0.0353617	1.2e-10	8238	0.00500801	41.4536
CLSA	Taurochenodeoxycholic acid 3-sulfate levels	rs4738684	8	58480714	G	A	0.65724	-0.112302	0.0174383	1.19e-10	7157	0.00576138	41.4615
CLSA	X-21829 levels	rs2582788	1	119777874	G	T	0.705897	-0.109991	0.0170755	1.18e-10	8217	0.0050242	41.4822
CLSA	X-17653 levels	rs77604936	12	21261429	T	A	0.0530702	-0.222254	0.0344907	1.16e-10	8025	0.00514765	41.5133
CLSA	X-19141 levels	rs9257658	6	29270649	C	G	0.959993	-0.249093	0.0386479	1.15e-10	8244	0.00501361	41.5304
CLSA	N2-acetyl,N6-methyllysine levels	rs7902596	10	99591730	G	A	0.769453	0.121796	0.0188801	1.11e-10	8069	0.00513102	41.6054
CLSA	Citrulline levels	rs3732055	2	210469984	C	A	0.475991	0.0990075	0.0153445	1.1e-10	8157	0.00507796	41.6221
CLSA	Serine levels	rs10494230	1	119728642	A	G	0.0222586	0.331515	0.0513749	1.1e-10	8271	0.00500917	41.6293
CLSA	Phenylalanine to tyrosine ratio	rs28854495	12	102860510	G	T	0.598258	-0.103204	0.0159861	1.08e-10	8205	0.00505393	41.668
CLSA	X-11444 levels	rs12473762	2	32701840	T	A	0.365587	0.0972679	0.0150643	1.07e-10	8206	0.00505486	41.6807
CLSA	Citrulline to ornithine ratio	rs17788484	6	131573218	T	C	0.0192683	-0.360882	0.0558898	1.07e-10	8225	0.00504352	41.6831
CLSA	X-11372 levels	rs8041483	15	50173024	G	A	0.632284	0.100768	0.0156051	1.07e-10	8251	0.00502824	41.6876
CLSA	Androsterone sulfate levels	rs56225736	3	196242315	A	G	0.137054	0.138611	0.0214654	1.06e-10	8182	0.00507049	41.688
CLSA	Uridine to cytidine ratio	rs72754971	15	84955881	C	T	0.0580683	0.216244	0.0334868	1.06e-10	7705	0.005383	41.6896
CLSA	Bilirubin (E,E) levels	rs1871395	12	21199381	G	A	0.156413	0.134689	0.020857	1.06e-10	8263	0.00502153	41.6923
CLSA	Sphingomyelin (d18:1/20:2, d18:2/20:1, d16:1/22:2) levels	rs4804286	19	8201555	C	G	0.223385	-0.113164	0.0175234	1.06e-10	8124	0.00510724	41.6939
CLSA	X-24418 levels	rs540582	11	63312298	C	T	0.585425	-0.114996	0.0178007	1.05e-10	5952	0.00696296	41.7201
CLSA	Imidazole lactate levels	rs4150575	11	18334919	T	C	0.688358	0.107027	0.0165673	1.05e-10	8256	0.00502949	41.7232
CLSA	Bilirubin degradation product, C17H18N2O4 (2) levels	rs17868350	2	233793874	T	C	0.0727046	-0.187904	0.0290844	1.04e-10	8255	0.00503088	41.7298
CLSA	Serine to alpha-ketobutyrate ratio	rs780093	2	27519736	C	T	0.597083	0.102938	0.01593	1.03e-10	8100	0.00512864	41.7458
CLSA	Adenosine 3',5'-cyclic monophosphate (camp) levels	rs2054576	4	88107623	G	A	0.0905765	-0.187821	0.0290592	1.02e-10	6756	0.00614546	41.7631
CLSA	Decadienedioic acid (C10:2-DC) levels	rs60148623	14	73710811	T	A	0.0303785	0.279782	0.0432767	1.01e-10	8131	0.005114	41.7854
CLSA	3-hydroxy-2-ethylpropionate levels	rs10820721	9	104751842	A	G	0.208868	-0.120348	0.0186145	1.01e-10	8238	0.00504842	41.7897
CLSA	Glutamate levels	rs62354638	5	36638487	A	G	0.0318969	-0.267639	0.0413865	1e-10	8287	0.00502109	41.8097
CLSA	Perfluorooctanesulfonate (PFOS) levels	rs141471965	4	88125050	T	C	0.109677	0.146375	0.0226339	9.99e-11	8218	0.00506342	41.8128
CLSA	Trans-4-hydroxyproline levels	rs3761097	19	35800075	T	C	0.0542805	0.218983	0.033857	9.94e-11	8252	0.00504392	41.8233
CLSA	1-(1-enyl-palmitoyl)-2-oleoyl-gpc (p-16:0/18:1) levels	rs1077989	14	67509105	C	A	0.476164	-0.0972617	0.0150348	9.86e-11	8222	0.00506414	41.8391
CLSA	Adenosine 5'-diphosphate (ADP) to 5-oxoproline ratio	rs3935209	8	144058338	G	T	0.0830773	0.241753	0.0373642	9.79e-11	4570	0.00907728	41.8449
CLSA	N-acetyl-aspartyl-glutamate (naag) levels	rs187993496	11	48749491	T	G	0.0548454	0.225697	0.0348714	9.65e-11	7705	0.00540736	41.8794
CLSA	N-acetylasparagine levels	rs115790731	2	73471896	C	T	0.0187034	-0.370133	0.0571846	9.63e-11	7935	0.00525199	41.884
CLSA	Tartronate (hydroxymalonate) levels	rs62381620	5	139350290	G	T	0.0302787	-0.288241	0.044521	9.53e-11	8125	0.00513244	41.9059
CLSA	N6-carbamoylthreonyladenosine levels	rs651578	6	25873655	C	T	0.23977	0.108058	0.0166901	9.52e-11	8176	0.00510075	41.9073
CLSA	3-hydroxyoctanoylcarnitine (2) levels	rs6944935	7	151029833	G	C	0.299231	-0.105689	0.0163229	9.49e-11	8243	0.0050603	41.914
CLSA	Androsterone sulfate levels	rs62128827	19	47862311	T	C	0.158198	-0.131302	0.0202782	9.48e-11	8182	0.00509806	41.9158
CLSA	Dopamine 4-sulfate to dopamine 3-O-sulfate ratio	rs358236	4	22813574	C	T	0.849909	0.156194	0.0241214	9.46e-11	6840	0.00609275	41.9176
CLSA	Kynurenine levels	rs11066320	12	112468611	G	A	0.563038	-0.0967774	0.0149442	9.43e-11	8244	0.00506129	41.9273
CLSA	N2-acetyl,N6,N6-dimethyllysine levels	rs149740745	10	98407293	C	G	0.0159608	0.404934	0.0625177	9.35e-11	7891	0.00528844	41.9423
CLSA	X-21285 levels	rs2342307	3	196215616	G	A	0.611296	-0.116569	0.0179906	9.21e-11	6180	0.00674755	41.9695
CLSA	Beta-citrylglutamate levels	rs147187084	11	90732802	T	A	0.0272084	-0.305217	0.0471031	9.19e-11	8226	0.0050783	41.9771
CLSA	N2-acetyl,N6-methyllysine levels	rs149740745	10	98407293	C	G	0.0156697	0.407178	0.0628327	9.15e-11	8069	0.00517753	41.9846
CLSA	Succinoyltaurine levels	rs11211093	1	45317712	G	A	0.672458	-0.109398	0.0168812	9.15e-11	7897	0.00528989	41.9858
CLSA	Glutarylcarnitine (c5-dc) levels	rs74717771	5	36241853	C	T	0.409674	-0.0983186	0.0151683	9.06e-11	8238	0.00507419	42.0041
CLSA	Ceramide (d18:1/17:0, d17:1/18:0) levels	rs12879147	14	63760878	A	G	0.128344	0.172157	0.0265579	9.03e-11	6073	0.0068717	42.0067
CLSA	N6,N6-dimethyllysine levels	rs7350444	10	98273465	T	C	0.0479903	0.231416	0.0356982	9.02e-11	8265	0.00505881	42.0135
CLSA	N-acetyl-2-aminooctanoate levels	rs6546871	2	73686810	T	C	0.944719	0.212204	0.0327306	8.97e-11	8253	0.00506735	42.0237
CLSA	Glucose to N-stearoyl-sphingosine (d18:1 to 18:0) ratio	rs7160525	14	63765502	A	G	0.164883	-0.133554	0.0205994	8.97e-11	8179	0.00511303	42.0241
CLSA	Methionine sulfone levels	rs4785580	16	89633120	G	A	0.477364	0.095486	0.0147244	8.88e-11	8254	0.00506912	42.0435
CLSA	N-succinyl-phenylalanine levels	rs9379850	6	26342829	G	C	0.154347	-0.157169	0.0242311	8.8e-11	6199	0.00674106	42.0579
CLSA	X-21312 levels	rs71206067	6	26935600	T	C	0.096827	0.220412	0.0339677	8.65e-11	4897	0.00852491	42.0882
CLSA	Isobutyrylcarnitine (c4) levels	rs28504259	4	88314718	G	C	0.352048	0.106097	0.0163475	8.58e-11	8243	0.00508399	42.1112
CLSA	Carotene diol (2) levels	rs10846744	12	124827879	C	G	0.155283	0.138929	0.0213945	8.38e-11	8196	0.0051186	42.1576
CLSA	X-24947 levels	rs149314105	4	68654198	T	C	0.0268838	0.311371	0.0479446	8.34e-11	8002	0.00524319	42.1666
CLSA	5-hydroxylysine levels	rs117358101	15	78509954	A	C	0.0297377	-0.292085	0.0449679	8.28e-11	8128	0.00516394	42.18
CLSA	X-12544 levels	rs113225663	10	94814942	T	C	0.0630133	0.216182	0.033281	8.27e-11	7471	0.00561593	42.1823
CLSA	X-18935 levels	rs56113850	19	40847202	C	T	0.606272	0.131701	0.0202728	8.22e-11	4952	0.00845054	42.1867
CLSA	5,6-dihydrouridine levels	rs117958023	15	84895338	C	T	0.0122726	-0.431655	0.0664494	8.25e-11	8210	0.00511354	42.1877
CLSA	3-methylglutaconate levels	rs1061407	9	6532544	A	G	0.627964	-0.101829	0.0156737	8.21e-11	8197	0.00512288	42.1982
CLSA	Alpha-ketoglutarate to proline ratio	rs6124830	20	46608139	C	T	0.191054	0.12618	0.019411	8.01e-11	8273	0.00508171	42.2455
CLSA	N1-methyladenosine levels	rs316022	6	160246568	A	G	0.771891	-0.113672	0.0174868	8.01e-11	8247	0.00509766	42.2456
CLSA	X-26109 levels	rs150723390	7	100872302	A	G	0.0167001	0.406565	0.0625023	7.78e-11	6992	0.00601515	42.3003
CLSA	Cis-3,4-methyleneheptanoylcarnitine levels	rs2999541	1	151926273	C	G	0.625607	-0.102003	0.0156807	7.77e-11	8259	0.00509739	42.3048
CLSA	N-acetylarginine levels	rs62149807	2	73620531	T	C	0.0522415	-0.222228	0.0341534	7.68e-11	8271	0.00509277	42.3277
CLSA	3-carboxy-4-methyl-5-pentyl-2-furanpropionate (3-CMPFP) levels	rs112997117	10	99860022	C	T	0.0596861	0.210429	0.0323325	7.6e-11	8234	0.00511792	42.3474
CLSA	Bilirubin degradation product, C17H18N2O4 (1) levels	rs17868350	2	233793874	T	C	0.0727227	-0.189452	0.0291057	7.56e-11	8254	0.00510686	42.3582
CLSA	N-acetylarginine levels	rs523355	2	73246185	C	G	0.0608207	-0.209143	0.0321017	7.27e-11	8271	0.00510563	42.4351
CLSA	1-palmitoyl-2-arachidonoyl-gpc (16:0/20:4n6) levels	rs146511188	11	61942374	G	T	0.0254909	-0.31534	0.0483997	7.25e-11	8238	0.00512648	42.4392
CLSA	Benzoate to oleoyl-linoleoyl-glycerol (18:1 to 18:2) [2] ratio	rs59007384	19	44893408	T	G	0.203579	-0.132959	0.0204015	7.17e-11	7162	0.00589534	42.461
CLSA	5-methylthioadenosine (MTA) to phosphate ratio	rs662138	6	160143444	G	C	0.175365	-0.12591	0.0193196	7.16e-11	8261	0.00511522	42.4638
CLSA	N-acetylleucine levels	rs13397173	2	73274909	C	A	0.145153	-0.143716	0.0220462	7.09e-11	7905	0.00534703	42.4847
CLSA	11beta-hydroxyandrosterone glucuronide levels	rs221205	2	31861868	C	T	0.882967	0.149298	0.0229	7.05e-11	8081	0.00523231	42.4942
CLSA	N-stearoyl-sphingosine (d18:1/18:0) levels	rs7160525	14	63765502	A	G	0.164595	0.133811	0.0205216	7.01e-11	8254	0.00512466	42.5066
CLSA	Spermidine levels	rs3811444	1	247876149	T	C	0.349986	0.111305	0.0170697	7e-11	7348	0.00575311	42.5069
CLSA	3-aminoisobutyrate levels	rs114441735	5	35135559	A	T	0.051833	0.216942	0.0332443	6.77e-11	8265	0.00512599	42.5743
CLSA	X-25433 levels	rs2804411	10	99763081	T	C	0.432441	-0.114649	0.017564	6.69e-11	6516	0.00649654	42.5952
CLSA	5-methylthioadenosine (mta) levels	rs4870052	6	149839978	A	G	0.341109	-0.102285	0.0156703	6.7e-11	8210	0.00516272	42.5955
CLSA	1-palmitoyl-2-linoleoyl-GPE (16:0/18:2) levels	rs695112	11	75745535	T	A	0.16242	0.134782	0.0206478	6.68e-11	8266	0.00512847	42.6002
CLSA	Adipoylcarnitine (C6-DC) levels	rs80254170	6	160093251	G	A	0.0752315	0.181707	0.0278337	6.65e-11	8216	0.00516053	42.6084
CLSA	1-palmitoyl-2-oleoyl-GPE (16:0/18:1) levels	rs174564	11	61820833	G	A	0.343443	0.106316	0.0162849	6.64e-11	8262	0.00513224	42.611
CLSA	Glycosyl-N-palmitoyl-sphingosine (d18:1/16:0) levels	rs41342544	2	168363957	C	T	0.232714	-0.119409	0.0182893	6.63e-11	8245	0.00514339	42.6162
CLSA	2'-deoxyuridine levels	rs66731853	1	20589745	A	G	0.31854	-0.107077	0.0164002	6.62e-11	7915	0.00535686	42.6171
CLSA	4-hydroxyphenylacetoylcarnitine levels	rs28633991	16	20561960	G	A	0.200107	0.128168	0.0196257	6.55e-11	7523	0.00563719	42.6377
CLSA	11beta-hydroxyandrosterone glucuronide levels	rs72787510	2	32588517	G	A	0.023178	-0.319165	0.0488602	6.48e-11	8081	0.00525252	42.6592
CLSA	Octadecadienedioate (C18:2-DC) levels	rs145753667	19	15725076	T	C	0.0162964	0.395359	0.0605181	6.45e-11	8231	0.00515839	42.6685
CLSA	X-15523 levels	rs140047638	13	71979335	C	T	0.0134304	0.454922	0.0696161	6.37e-11	8071	0.00526303	42.692
CLSA	X-24518 levels	rs683369	6	160130172	C	G	0.778602	-0.135026	0.0206619	6.36e-11	6131	0.00691749	42.6926
CLSA	N-acetylarginine levels	rs55793240	2	73619900	T	C	0.0311173	-0.287999	0.0440647	6.33e-11	8271	0.00513813	42.7066
CLSA	X-18886 levels	rs10838163	11	43775878	G	A	0.692432	-0.106979	0.016367	6.31e-11	8198	0.00518434	42.7123
CLSA	N-acetylarginine levels	rs114848007	2	73488672	A	G	0.0414643	-0.250594	0.038328	6.23e-11	8271	0.00514177	42.737
CLSA	2-palmitoleoyl-GPC (16:1) levels	rs603424	10	100315722	A	G	0.171751	-0.146435	0.0223924	6.17e-11	6697	0.00634518	42.7522
CLSA	Ethylmalonate levels	rs8047873	16	90084123	A	T	0.0743791	0.18772	0.028704	6.16e-11	8172	0.00520644	42.7592
CLSA	Serine to pyruvate ratio	rs561931	1	119711883	G	A	0.580465	0.101716	0.0155511	6.12e-11	8235	0.00516824	42.7711
CLSA	X-24757 levels	rs1047891	2	210675783	A	C	0.318554	0.126163	0.0192863	6.09e-11	6251	0.00679914	42.7787
CLSA	Serine to alpha-ketobutyrate ratio	rs561931	1	119711883	G	A	0.580003	0.104441	0.0159661	6.09e-11	8100	0.00525498	42.7796
CLSA	N-acetyl-aspartyl-glutamate (naag) levels	rs61732322	11	48264682	G	A	0.0500866	0.2399	0.0366735	6.09e-11	7705	0.00552304	42.7802
CLSA	N-stearoyl-sphinganine (d18:0/18:0) levels	rs364585	20	12982070	G	A	0.605932	-0.114573	0.0175115	6.04e-11	6737	0.00631394	42.7946
CLSA	X-21312 levels	rs34878803	6	28282402	C	T	0.102268	0.217064	0.033174	6.02e-11	4897	0.00866701	42.7959
CLSA	N6-methyllysine levels	rs7068266	10	99542500	T	G	0.846326	-0.143269	0.0218877	5.92e-11	8299	0.0051362	42.8351
CLSA	Caffeine to paraxanthine ratio	rs11671669	19	40818487	A	G	0.0365338	-0.274666	0.0419577	5.9e-11	7873	0.00541363	42.8426
CLSA	Lactosyl-N-palmitoyl-sphingosine (d18:1/16:0) levels	rs4738038	8	69855641	G	A	0.459881	0.100727	0.0153861	5.89e-11	8266	0.00515814	42.8479
CLSA	Cortisol levels (plasma)	rs4491436	14	94338363	C	A	0.205472	0.122851	0.018762	5.84e-11	8193	0.00520582	42.864
CLSA	3-methoxytyrosine levels	rs4680	22	19963748	A	G	0.514868	-0.0949509	0.0145009	5.83e-11	8258	0.00516517	42.865
CLSA	Phosphate to linoleoyl-arachidonoyl-glycerol (18:2 to 20:4) [1] ratio	rs17216525	19	19551411	T	C	0.0775341	0.196909	0.0300635	5.76e-11	7623	0.00559615	42.8882
CLSA	Retinol (Vitamin A) levels	rs1667226	18	31560497	T	A	0.520114	0.101271	0.0154605	5.74e-11	8247	0.00517575	42.8961
CLSA	Succinylcarnitine levels	rs2282140	6	160073489	T	C	0.132859	-0.144503	0.0220526	5.65e-11	8212	0.0052014	42.9268
CLSA	Biliverdin levels	rs17868350	2	233793874	T	C	0.0725253	-0.186355	0.0284295	5.56e-11	8262	0.00517375	42.9575
CLSA	Flavin adenine dinucleotide (FAD) levels	rs62395307	6	31461735	A	G	0.0543113	0.260115	0.0396727	5.51e-11	6257	0.00682351	42.9743
CLSA	Androsterone glucuronide levels	rs72794638	2	31561978	C	T	0.017545	-0.329683	0.0502842	5.51e-11	7980	0.00535789	42.9755
CLSA	1-arachidonoyl-GPE (20:4n6) levels	rs1532085	15	58391167	G	A	0.623395	-0.104314	0.0159064	5.46e-11	8270	0.00517349	42.9968
CLSA	5-methylthioadenosine (mta) levels	rs1047891	2	210675783	A	C	0.310446	-0.106771	0.0162798	5.43e-11	8210	0.0052119	43.0034
CLSA	Nervonoylcarnitine (C24:1) levels	rs2229738	11	68794860	T	C	0.0708932	0.197526	0.0301077	5.36e-11	7880	0.00543252	43.0312
CLSA	Bilirubin (z,z) levels	rs7562378	2	233966139	C	T	0.0570424	0.214178	0.0326456	5.36e-11	8261	0.00518335	43.0324
CLSA	1-palmitoyl-2-oleoyl-GPI (16:0/18:1) levels	rs174564	11	61820833	G	A	0.343781	0.105845	0.0161254	5.24e-11	8123	0.00527601	43.0738
CLSA	Ethylmalonate levels	rs369649523	12	120368456	G	C	0.0587	0.209723	0.0319502	5.24e-11	8172	0.00524485	43.0763
CLSA	5alpha-androstan-3beta,17alpha-diol disulfate levels	rs151227875	10	5255358	G	C	0.147737	-0.149463	0.0227676	5.21e-11	7103	0.00603065	43.0835
CLSA	Beta-citrylglutamate levels	rs562479	11	90619604	T	C	0.43211	-0.100928	0.0153702	5.15e-11	8226	0.00521441	43.1081
CLSA	Hypotaurine to taurine ratio	rs1982203	4	138098202	T	C	0.326988	-0.101912	0.0155118	5.03e-11	8157	0.00526385	43.1539
CLSA	Dimethylarginine (sdma + adma) levels	rs11161609	1	85397053	T	G	0.566556	-0.0981957	0.0149412	4.96e-11	8233	0.00521895	43.1826
CLSA	Sphingomyelin (d18:1/25:0, d19:0/24:1, d20:1/23:0, d19:1/24:0) levels	rs45461899	9	92068074	A	C	0.0259916	-0.317596	0.0483208	4.94e-11	8126	0.00528813	43.1892
CLSA	Sphingomyelin (d18:1/25:0, d19:0/24:1, d20:1/23:0, d19:1/24:0) levels	rs243888	20	13072387	G	A	0.614882	0.103327	0.015714	4.85e-11	8126	0.00529264	43.2262
CLSA	N2-acetyl,N6-methyllysine levels	rs75844284	2	73469384	A	G	0.0363003	-0.272721	0.041465	4.8e-11	8069	0.00533251	43.248
CLSA	Bilirubin (E,E) levels	rs17868350	2	233793874	T	C	0.072632	-0.195886	0.029782	4.79e-11	8263	0.00520827	43.2508
CLSA	2-hydroxy-4-(methylthio)butanoic acid levels	rs7525229	1	88220734	A	G	0.157779	-0.135461	0.0205938	4.78e-11	8255	0.00521397	43.2564
CLSA	Carnitine C4 levels	rs558814244	12	120950343	T	G	0.0254258	0.322319	0.0489926	4.74e-11	8111	0.00530793	43.2717
CLSA	Hypotaurine levels	rs1366463	5	115713487	T	C	0.529549	-0.0963758	0.0146441	4.67e-11	8212	0.00524659	43.3017
CLSA	Alpha-ketoglutarate to ornithine ratio	rs6124830	20	46608139	C	T	0.191115	0.130121	0.0197714	4.66e-11	8273	0.00520822	43.3027
CLSA	Argininate levels	rs34130495	6	160139792	A	G	0.0271356	-0.304695	0.0462632	4.51e-11	8226	0.0052455	43.3664
CLSA	Orotate levels	rs2669920	3	124729446	A	G	0.934582	-0.202994	0.0308206	4.51e-11	8128	0.00530871	43.3688
CLSA	Lignoceroylcarnitine (C24) levels	rs7549319	1	53191895	T	C	0.352023	-0.106413	0.0161534	4.47e-11	8238	0.00524032	43.3866
CLSA	Glucose to N-stearoyl-sphingosine (d18:1 to 18:0) ratio	rs12961923	18	57635037	A	G	0.367235	0.108625	0.0164874	4.45e-11	8179	0.00527906	43.3959
CLSA	X-12798 levels	rs113696831	6	161283761	T	C	0.00990038	-0.518024	0.0786269	4.45e-11	8186	0.00527459	43.3962
CLSA	N-acetyl-aspartyl-glutamate (naag) levels	rs7102330	11	46343054	T	G	0.0231922	-0.339271	0.0514932	4.44e-11	7705	0.00560249	43.3991
CLSA	1,2-dilinoleoyl-GPE (18:2/18:2) levels	rs2414577	15	58388439	C	T	0.385248	0.115854	0.017582	4.42e-11	6804	0.00634101	43.4068
CLSA	Gamma-glutamyltyrosine levels	rs150851429	16	71591928	C	G	0.0149847	0.415012	0.0629792	4.41e-11	8221	0.00525429	43.4132
CLSA	Margaroylcarnitine (C17) levels	rs200838	5	132374707	C	A	0.52143	0.101318	0.015373	4.38e-11	8112	0.00532609	43.4259
CLSA	Octadecanedioylcarnitine (C18-DC) levels	rs11833926	12	21338632	G	C	0.0675217	0.198385	0.0300845	4.27e-11	8049	0.00537341	43.4735
CLSA	N4-acetylcytidine levels	rs758427	17	19717164	G	A	0.266365	-0.117044	0.017749	4.27e-11	7425	0.00582261	43.4744
CLSA	Prolylglycine levels	rs164749	16	89641816	G	T	0.471606	-0.1038	0.0157399	4.26e-11	7907	0.00547012	43.4791
CLSA	N-acetyl-aspartyl-glutamate (naag) levels	rs11040341	11	49340368	A	G	0.0398466	0.272101	0.0412598	4.26e-11	7705	0.00561292	43.4804
CLSA	X-25810 levels	rs10786415	10	98391509	G	A	0.358392	-0.104477	0.0158403	4.23e-11	8167	0.0052984	43.4919
CLSA	Androstenediol (3beta,17beta) disulfate (2) levels	rs1165195	6	25814852	G	T	0.555142	-0.0909328	0.0137866	4.23e-11	8205	0.00527414	43.4932
CLSA	Stearoyl sphingomyelin (d18:1/18:0) levels	rs62126378	19	8200737	C	T	0.169761	0.137477	0.0208433	4.23e-11	8258	0.00524047	43.4933
CLSA	Androsterone sulfate levels	rs9282858	2	31580756	T	C	0.0340086	-0.269864	0.0409048	4.19e-11	8182	0.00529149	43.5146
CLSA	Glycohyocholate levels	rs3110095	17	30331992	T	C	0.485567	0.108494	0.0164438	4.17e-11	7095	0.00609815	43.5196
CLSA	X-12112 levels	rs149740745	10	98407293	C	G	0.0156422	0.411808	0.0624136	4.17e-11	8211	0.00527398	43.5236
CLSA	X-11470 levels	rs17185104	6	29791183	C	A	0.00756737	-0.569822	0.0863616	4.16e-11	8134	0.00532371	43.5241
CLSA	X-24328 levels	rs2623901	3	12022000	G	T	0.752096	0.107925	0.0163559	4.15e-11	7807	0.0055462	43.5295
CLSA	Vanillic acid glycine levels	rs114538296	14	80796448	C	A	0.0123268	0.485674	0.0735864	4.11e-11	7512	0.00576538	43.5491
CLSA	N,N,N-trimethyl-5-aminovalerate levels	rs11239528	10	45459588	G	A	0.247134	-0.114304	0.0173178	4.1e-11	8214	0.00527576	43.5544
CLSA	Glyco-beta-muricholate levels	rs62471929	7	99676693	G	A	0.0490866	-0.254162	0.0384991	4.06e-11	7206	0.00601184	43.5712
CLSA	X-11470 levels	rs519704	2	31580233	A	G	0.106216	0.159738	0.0241913	4.03e-11	8134	0.00533178	43.5904
CLSA	Alpha-ketobutyrate to 3-methyl-2-oxovalerate ratio	rs7661312	4	88279855	G	T	0.484691	-0.101826	0.0154186	4e-11	8136	0.00533206	43.6034
CLSA	X-12798 levels	rs1177442	6	25808841	G	A	0.555698	-0.102816	0.0155677	3.99e-11	8186	0.00530021	43.608
CLSA	X-24947 levels	rs2342307	3	196215616	G	A	0.618502	-0.105941	0.0160404	3.99e-11	8002	0.00542173	43.6103
CLSA	3-methylxanthine levels	rs56113850	19	40847202	C	T	0.577247	0.102938	0.0155847	3.97e-11	8085	0.00536707	43.6161
CLSA	Histidine betaine (hercynine) levels	rs4148325	2	233764663	T	C	0.326831	0.114335	0.0173086	3.96e-11	7518	0.00577057	43.6233
CLSA	Betaine levels	rs112201728	6	160130454	T	C	0.0690878	-0.193121	0.0292279	3.91e-11	8232	0.00527547	43.6474
CLSA	N-delta-acetylornithine levels	rs62149784	2	73597283	T	C	0.0312043	0.290224	0.0439064	3.84e-11	8259	0.0052625	43.6823
CLSA	1-(1-enyl-palmitoyl)-2-arachidonoyl-gpc (p-16:0/20:4) levels	rs12577276	11	61864838	G	A	0.0259165	-0.316537	0.0478713	3.79e-11	8251	0.00527105	43.7113
CLSA	5alpha-androstan-3alpha,17alpha-diol monosulfate levels	rs9461218	6	25818527	A	G	0.242251	0.137653	0.0208152	3.76e-11	5524	0.00785474	43.7173
CLSA	Citrulline levels	rs10901047	9	130448288	C	T	0.41653	0.105952	0.0160104	3.65e-11	8157	0.00534021	43.7832
CLSA	Alanine to asparagine ratio	rs780093	2	27519736	C	T	0.597767	-0.103893	0.015698	3.63e-11	8248	0.00528245	43.7904
CLSA	Andro steroid monosulfate C19H28O6S (1) levels	rs2342307	3	196215616	G	A	0.616206	-0.108214	0.0163486	3.61e-11	7415	0.00587403	43.8015
CLSA	C-glycosyltryptophan levels	rs7654754	4	76488642	A	G	0.524847	0.0908886	0.0137294	3.59e-11	8204	0.00531345	43.8137
CLSA	Glucuronate to etiocholanolone glucuronide ratio	rs72787520	2	32626815	G	C	0.0340894	-0.284107	0.0429134	3.58e-11	7631	0.00571096	43.8192
CLSA	1-(1-enyl-palmitoyl)-2-palmitoyl-GPC (P-16:0/16:0) levels	rs12880237	14	68155101	G	A	0.674197	0.108792	0.0164294	3.55e-11	8266	0.00527664	43.8375
CLSA	Methionine sulfone levels	rs11568438	14	22813127	A	G	0.0197041	-0.343651	0.0518914	3.53e-11	8254	0.00528541	43.8469
CLSA	4-cholesten-3-one levels	rs571550	5	6632796	A	G	0.505027	-0.111096	0.016775	3.53e-11	6990	0.0062356	43.8478
CLSA	Glycine to phosphate ratio	rs4441401	2	210927298	T	C	0.953567	0.239966	0.0362159	3.45e-11	8271	0.00528012	43.8931
CLSA	Glycolithocholate sulfate levels	rs531321977	12	21213161	A	G	0.184508	-0.129966	0.0196123	3.43e-11	8165	0.00534954	43.9032
CLSA	3-formylindole levels	rs11647808	16	58736977	A	C	0.0790336	0.177857	0.026839	3.43e-11	8256	0.00529097	43.904
CLSA	Hexanoylcarnitine levels (Biocrates platform)	rs77010315	5	151343594	A	C	0.012084	-0.452358	0.0682548	3.41e-11	8242	0.00530099	43.913
CLSA	1-stearoyl-2-arachidonoyl-GPE (18:0/20:4) levels	rs5117	19	44915533	C	T	0.221837	0.122116	0.0184235	3.4e-11	8259	0.00529138	43.9234
CLSA	X-17357 levels	rs2910993	19	12393701	C	T	0.765793	-0.125977	0.018994	3.3e-11	8041	0.00544089	43.9786
CLSA	Gamma-glutamylcitrulline levels	rs35594	16	16055069	A	G	0.282336	-0.115555	0.0174221	3.3e-11	8163	0.00536034	43.9815
CLSA	2-ketocaprylate levels	rs414700	14	60152599	G	T	0.159188	0.139368	0.0210051	3.25e-11	8240	0.00531417	44.012
CLSA	Carnitine C4 levels	rs12208357	6	160122116	T	C	0.0700273	-0.198664	0.0299419	3.25e-11	8111	0.00539827	44.0121
CLSA	Arginine to citrulline ratio	rs56335308	8	17561952	A	G	0.0254123	-0.324371	0.0488857	3.24e-11	8192	0.00534568	44.0164
CLSA	Glycosyl-N-stearoyl-sphingosine (d18:1/18:0) levels	rs11736427	4	48037885	T	A	0.36902	0.102369	0.0154238	3.2e-11	8233	0.00532205	44.0401
CLSA	Sulfate of piperine metabolite C18H21NO3 (1) levels	rs141471965	4	88125050	T	C	0.112289	0.173118	0.026081	3.19e-11	7021	0.0062362	44.0466
CLSA	Hexanoylglycine levels	rs190971563	17	74403426	G	A	0.0220379	0.408369	0.0615057	3.15e-11	6015	0.00727558	44.0687
CLSA	3-aminoisobutyrate levels	rs7731733	5	34832691	G	A	0.237008	-0.114771	0.0172867	3.15e-11	8265	0.00530502	44.0692
CLSA	1-arachidonoyl-gpc (20:4n6) levels	rs427354	11	62038633	C	T	0.383333	-0.106796	0.0160855	3.15e-11	8267	0.00530375	44.0693
CLSA	X-18886 levels	rs2582788	1	119777874	G	T	0.70612	-0.11348	0.0170855	3.1e-11	8198	0.00535235	44.1039
CLSA	Histidine betaine (hercynine) levels	rs35260072	5	132295159	C	A	0.433266	0.110493	0.0166348	3.09e-11	7518	0.00583433	44.1081
CLSA	Cytidine to N-acetylglucosamine to N-acetylgalactosamine ratio	rs2076007	6	167294271	T	C	0.10788	-0.171449	0.0258033	3.04e-11	7427	0.00590924	44.137
CLSA	Arachidonate (20:4n6) to paraxanthine ratio	rs56113850	19	40847202	C	T	0.573837	0.105543	0.015881	3.01e-11	7776	0.0056479	44.1562
CLSA	N-acetyl-aspartyl-glutamate (naag) levels	rs75493333	11	48295064	T	C	0.0220187	-0.353791	0.0532339	3.01e-11	7705	0.00569983	44.1575
CLSA	1-palmitoyl-2-oleoyl-GPE (16:0/18:1) levels	rs964184	11	116778201	C	G	0.869475	-0.152412	0.0229276	2.98e-11	8262	0.00532009	44.179
CLSA	Isobutyrylcarnitine (c4) levels	rs68155629	6	159831427	C	G	0.105804	0.165984	0.0249633	2.95e-11	8243	0.00533482	44.2001
CLSA	16a-hydroxy DHEA 3-sulfate levels	rs2342307	3	196215616	G	A	0.619232	-0.101967	0.0153348	2.94e-11	8236	0.00533976	44.2036
CLSA	Threonate levels	rs62381620	5	139350290	G	T	0.0304893	-0.293756	0.0441641	2.9e-11	8151	0.0053985	44.2311
CLSA	Dihomo-linolenoylcarnitine (C20:3n3 or 6) levels	rs2199680	12	21262562	T	A	0.161956	0.137276	0.0206358	2.89e-11	8092	0.00543904	44.2425
CLSA	Arginine to phosphate ratio	rs17788484	6	131573218	T	C	0.0192238	-0.3654	0.0549235	2.87e-11	8297	0.00530627	44.2503
CLSA	Androsterone glucuronide to etiocholanolone glucuronide ratio	rs212100	19	47873738	C	T	0.837793	-0.134446	0.0202028	2.84e-11	7555	0.00582773	44.2749
CLSA	Indoleacetylglutamine levels	rs111494588	16	20885240	G	T	0.0434675	-0.286145	0.0429876	2.81e-11	6161	0.0071404	44.294
CLSA	Retinol (Vitamin A) to linoleoyl-arachidonoyl-glycerol (18:2 to 20:4) [2] ratio	rs58542926	19	19268740	T	C	0.0737887	0.205034	0.0308024	2.81e-11	7668	0.00574511	44.2965
CLSA	1-stearoyl-GPG (18:0) levels	rs531321977	12	21213161	A	G	0.180781	-0.145005	0.0217819	2.79e-11	6806	0.0064694	44.3044
CLSA	4-hydroxyphenylpyruvate levels	rs1154510	12	121857429	C	T	0.878363	-0.159959	0.024023	2.76e-11	7813	0.00564271	44.3253
CLSA	Phosphate to oleoyl-linoleoyl-glycerol (18:1 to 18:2) [2] ratio	rs116843064	19	8364439	A	G	0.0214178	0.352146	0.0528833	2.76e-11	7992	0.0055176	44.3302
CLSA	Indoleacetylglutamine levels	rs34927101	16	20433373	T	C	0.0117829	-0.53536	0.0803792	2.73e-11	6161	0.00714887	44.3469
CLSA	X-15523 levels	rs76309627	14	40795292	C	A	0.000124	4.75424	0.713796	2.73e-11	8071	0.00546646	44.3513
CLSA	X-12112 levels	rs76363116	10	97900121	T	C	0.0145421	-0.431238	0.0647424	2.72e-11	8211	0.00537428	44.3558
CLSA	X-19141 levels	rs116758224	6	27834851	G	A	0.0368952	0.267917	0.040194	2.64e-11	8244	0.00536051	44.4194
CLSA	N-acetyl-1-methylhistidine levels	rs7108760	11	67647176	G	A	0.825722	0.139382	0.0209091	2.63e-11	7588	0.0058221	44.4251
CLSA	Indoleacetate levels	rs11575549	7	50462479	T	C	0.0179246	-0.37948	0.056925	2.62e-11	8208	0.00538504	44.4289
CLSA	11beta-hydroxyetiocholanolone glucuronide levels	rs113967277	11	63390417	G	A	0.0461999	0.260939	0.0391401	2.61e-11	7220	0.00611831	44.4338
CLSA	X-24585 levels	rs2997922	9	128818465	T	C	0.709766	0.111026	0.0166459	2.56e-11	8241	0.00536929	44.4764
CLSA	Bilirubin degradation product, C17H18N2O4 (1) levels	rs113410524	2	233612493	A	G	0.015585	0.40097	0.0600964	2.52e-11	8254	0.00536446	44.5063
CLSA	Cortolone glucuronide (1) levels	rs4242783	10	5022135	A	G	0.732404	-0.113734	0.0170461	2.52e-11	8152	0.00543127	44.5066
CLSA	Tetrahydrocortisol glucuronide levels	rs10024137	4	68667043	A	G	0.310223	0.100213	0.0150196	2.52e-11	8182	0.00541147	44.5067
CLSA	5alpha-pregnan-3beta,20beta-diol monosulfate (1) levels	rs62142079	2	31953683	T	C	0.4433	0.105069	0.0157424	2.48e-11	7772	0.00569892	44.5344
CLSA	Taurocholenate sulfate levels	rs4738684	8	58480714	G	A	0.661757	-0.109001	0.0163091	2.33e-11	8249	0.00538585	44.6576
CLSA	1-stearoyl-2-oleoyl-GPE (18:0/18:1) levels	rs72739147	15	58279202	T	A	0.135769	-0.150223	0.0224753	2.33e-11	8273	0.00537106	44.6639
CLSA	Stearoylcarnitine levels	rs61781291	1	39936166	A	T	0.25313	0.118037	0.0176593	2.32e-11	8133	0.00546335	44.6666
CLSA	N,N-dimethylalanine levels	rs12356193	10	59653595	G	A	0.165834	-0.14051	0.0210071	2.25e-11	8219	0.00541384	44.7277
CLSA	Cytidine levels	rs72754978	15	84961789	C	T	0.058627	-0.225017	0.0336174	2.18e-11	7659	0.00581564	44.7908
CLSA	N6,N6-dimethyllysine levels	rs7068266	10	99542500	T	G	0.846144	-0.145958	0.0218015	2.16e-11	8265	0.00539376	44.8103
CLSA	Bilirubin (E,E) levels	rs149780205	2	233731530	T	C	0.0235266	0.332072	0.0495823	2.12e-11	8263	0.00539911	44.8442
CLSA	Kynurenate levels	rs12921667	16	58733944	A	G	0.0780737	0.187106	0.0279306	2.1e-11	8241	0.00541597	44.8652
CLSA	Succinimide levels	rs16871364	8	104382195	T	G	0.21209	0.149306	0.0222832	2.08e-11	5865	0.00759661	44.8798
CLSA	Glycocholenate sulfate levels	rs147959162	10	100165971	T	C	0.0249909	0.331142	0.049415	2.07e-11	8250	0.00541377	44.8958
CLSA	X-16935 levels	rs4148415	17	50675239	T	C	0.354226	-0.107768	0.0160813	2.06e-11	7804	0.00572174	44.8979
CLSA	Uridine to pseudouridine ratio	rs131785	22	50541642	A	G	0.684831	-0.105963	0.0158008	2e-11	8254	0.00541908	44.9619
CLSA	N-acetylputrescine levels	rs1565684	8	18389154	G	A	0.547425	-0.101256	0.0150953	1.98e-11	8243	0.00542886	44.9834
CLSA	Glutamine degradant levels	rs67910448	5	151331882	A	T	0.156438	0.118044	0.0175911	1.94e-11	8293	0.00540055	45.0191
CLSA	Glycochenodeoxycholate 3-sulfate levels	rs149455	13	103048252	G	A	0.88615	0.161238	0.0240252	1.93e-11	8123	0.00551421	45.0292
CLSA	Bilirubin (Z,Z) to etiocholanolone glucuronide ratio	rs138529890	2	32253285	A	G	0.0351552	-0.289682	0.0431538	1.91e-11	7707	0.00581283	45.0497
CLSA	Margaroylcarnitine (C17) levels	rs12210538	6	110438805	G	A	0.23913	-0.119785	0.0178441	1.91e-11	8112	0.00552436	45.0514
CLSA	Oxalate (ethanedioate) levels	rs62381198	5	138843482	T	C	0.0258779	-0.317886	0.047336	1.87e-11	8181	0.00548234	45.0872
CLSA	5-acetylamino-6-amino-3-methyluracil levels	rs2472297	15	74735539	T	C	0.250532	0.121476	0.0180871	1.87e-11	8006	0.00560257	45.0956
CLSA	1-palmitoyl-2-stearoyl-gpc (16:0/18:0) levels	rs964184	11	116778201	C	G	0.868874	-0.152957	0.0227725	1.86e-11	8271	0.00542496	45.1037
CLSA	N-acetylglutamate levels	rs10168931	2	73650092	A	G	0.224014	0.123014	0.0183105	1.84e-11	7802	0.00575172	45.1229
CLSA	Hexadecenedioate (C16:1-DC) levels	rs543070800	12	20912890	C	T	0.033313	-0.282128	0.0419837	1.82e-11	8248	0.00544517	45.1467
CLSA	Gamma-glutamylthreonine levels	rs1260326	2	27508073	C	T	0.587798	0.106396	0.0158301	1.8e-11	8231	0.00545825	45.1625
CLSA	2,3-dihydroxy-5-methylthio-4-pentenoate (dmtpa) levels	rs13874	3	66369532	T	C	0.439525	0.0944228	0.0140452	1.78e-11	8225	0.0054649	45.1848
CLSA	Hydantoin-5-propionate levels	rs58909877	2	200531320	C	G	0.192289	0.130945	0.0194762	1.78e-11	8164	0.00550641	45.1921
CLSA	N-acetylcitrulline levels	rs75719120	2	73532509	T	C	0.0289567	-0.325387	0.0483923	1.77e-11	7324	0.00613517	45.199
CLSA	Bilirubin (Z,Z) to androsterone glucuronide ratio	rs116934404	11	64071472	A	C	0.0101533	-0.488025	0.0725745	1.76e-11	7888	0.00569989	45.207
CLSA	2-stearoyl-GPE (18:0) levels	rs61781291	1	39936166	A	T	0.253029	0.121261	0.018032	1.76e-11	8073	0.00557049	45.2113
CLSA	Cholesterol to cortisol ratio	rs9989237	14	94328865	T	C	0.206101	-0.123428	0.0183487	1.73e-11	8211	0.00548067	45.2388
CLSA	5-dodecenoylcarnitine (C12:1) levels	rs603424	10	100315722	A	G	0.172989	-0.134179	0.019941	1.71e-11	7899	0.00569929	45.2653
CLSA	N2-acetyl,N6,N6-dimethyllysine levels	rs145640972	10	98462209	T	C	0.014107	-0.449219	0.0667197	1.66e-11	7891	0.005712	45.3208
CLSA	Glycochenodeoxycholate glucuronide (1) levels	rs1558502	12	21516254	C	T	0.156036	-0.141067	0.0209272	1.57e-11	8236	0.00548685	45.4279
CLSA	X-12100 levels	rs10085935	8	39948748	T	C	0.367066	-0.0983638	0.0145885	1.56e-11	8210	0.00550691	45.451
CLSA	X-24736 levels	rs77013370	19	33070179	A	G	0.0139607	-0.560749	0.0831139	1.51e-11	4846	0.00930563	45.4999
CLSA	X-24241 levels	rs34059508	6	160154805	A	G	0.0256028	-0.33036	0.0489551	1.5e-11	8053	0.00562306	45.5272
CLSA	Sphinganine-1-phosphate levels	rs12449930	17	76423251	T	C	0.461515	0.103917	0.0153977	1.49e-11	8126	0.00557387	45.536
CLSA	Androsterone sulfate levels	rs4236544	7	99842206	G	A	0.228098	0.120053	0.0177882	1.49e-11	8182	0.0055362	45.5382
CLSA	N-acetyl-aspartyl-glutamate (naag) levels	rs372651141	11	48295370	T	C	0.0332029	0.303358	0.0449349	1.47e-11	7705	0.00588043	45.5649
CLSA	Glycosyl-N-behenoyl-sphingadienine (d18:2/22:0) levels	rs3750434	9	35739879	A	G	0.425369	0.103985	0.0153983	1.45e-11	8232	0.00550923	45.5922
CLSA	N2-acetyl,N6,N6-dimethyllysine levels	rs188674616	10	98551757	T	G	0.0156805	-0.425451	0.0629811	1.43e-11	7891	0.00574966	45.6214
CLSA	1-oleoyl-GPE (18:1) levels	rs1492701	1	39956146	G	C	0.2525	0.119866	0.0177373	1.4e-11	8283	0.00548329	45.6575
CLSA	Thymol sulfate levels	rs75794524	10	94934834	A	G	0.0646964	0.214506	0.0317371	1.39e-11	8063	0.00563371	45.6706
CLSA	Arachidoylcarnitine (C20) levels	rs164515	5	141955933	T	C	0.29416	0.11558	0.0170998	1.39e-11	7682	0.00591199	45.6741
CLSA	N-acetyl-L-glutamine levels	rs551538537	2	73464319	C	A	0.0394572	-0.264621	0.0391487	1.39e-11	8181	0.00555378	45.6781
CLSA	Phosphate to threonine ratio	rs1260326	2	27508073	C	T	0.588085	-0.104084	0.0153971	1.38e-11	8226	0.00552453	45.6861
CLSA	1-palmitoyl-GPG (16:0) levels	rs1601935	15	58379566	T	G	0.647915	-0.117799	0.0174155	1.34e-11	7708	0.00590064	45.7403
CLSA	3-carboxy-4-methyl-5-propyl-2-furanpropanoate (cmpf) levels	rs2328895	6	25801855	T	C	0.555367	-0.101977	0.0150763	1.34e-11	8270	0.00550191	45.7414
CLSA	Androstenediol (3beta,17beta) disulfate (2) levels	rs74827952	10	5203233	A	G	0.14828	-0.131323	0.0194131	1.34e-11	8205	0.00554623	45.7495
CLSA	Citrulline to dimethylarginine (SDMA + ADMA) ratio	rs37369	5	35037010	T	C	0.0825538	-0.188103	0.0278055	1.33e-11	8243	0.00552129	45.7535
CLSA	X-12839 levels	rs1408273	6	25840718	G	A	0.553167	0.134498	0.0198794	1.33e-11	4867	0.00931748	45.7558
CLSA	5alpha-androstan-3alpha,17beta-diol monosulfate (1) levels	rs56225736	3	196242315	A	G	0.13821	0.150163	0.0221958	1.33e-11	7608	0.00598011	45.7583
CLSA	2-stearoyl-GPE (18:0) levels	rs1077835	15	58431227	G	A	0.217492	0.129118	0.0190805	1.31e-11	8073	0.00564031	45.7811
CLSA	Ascorbic acid 2-sulfate levels	rs144009214	16	30343759	T	C	0.0171599	-0.392398	0.0579718	1.3e-11	8089	0.00563212	45.805
CLSA	N-stearoyl-sphingosine (d18:1 to 18:0) to N-palmitoyl-sphinganine (d18:0 to 16:0) ratio	rs17821649	22	46654490	A	G	0.284035	-0.114834	0.0169636	1.29e-11	8159	0.00558516	45.814
CLSA	Hexanoylglutamine levels	rs34613987	6	27465250	T	C	0.103561	0.166889	0.0246467	1.28e-11	8128	0.00560933	45.8386
CLSA	Taurochenodeoxycholic acid 3-sulfate levels	rs12945042	17	30244910	T	C	0.334596	0.119943	0.0177118	1.27e-11	7157	0.00636677	45.8462
CLSA	N-acetyl-1-methylhistidine levels	rs62149807	2	73620531	T	C	0.0521993	-0.238677	0.0352405	1.26e-11	7588	0.00600886	45.8588
CLSA	Levulinoylcarnitine levels	rs1171616	10	59708831	T	G	0.775482	0.137117	0.0202439	1.26e-11	7197	0.00633407	45.8642
CLSA	3-methylcytidine levels	rs144572272	4	15157963	C	T	0.00655373	0.612057	0.0903563	1.25e-11	8117	0.00562113	45.8733
CLSA	X-24947 levels	rs62316050	4	68344902	C	G	0.15903	0.14369	0.0212073	1.24e-11	8002	0.00570426	45.8959
CLSA	N6,N6-dimethyllysine levels	rs17453066	10	98300895	C	T	0.158117	0.143577	0.0211891	1.24e-11	8265	0.00552454	45.9028
CLSA	Dihomo-linoleoylcarnitine (C20:2) levels	rs58310495	12	21204777	T	C	0.156262	0.142514	0.0210267	1.22e-11	7887	0.0057908	45.9264
CLSA	Androsterone sulfate levels	rs72787511	2	32591022	C	G	0.0341314	-0.276905	0.0408325	1.19e-11	8182	0.00558928	45.9773
CLSA	Palmitoleate (16:1n7) levels	rs603424	10	100315722	A	G	0.176107	-0.128142	0.0188908	1.17e-11	8290	0.00551981	46.0021
CLSA	N-acetylarginine levels	rs71416796	2	73556847	T	C	0.0258942	-0.334541	0.0492967	1.15e-11	8271	0.00553724	46.0424
CLSA	3-methylcytidine levels	rs75628417	4	15672941	T	C	0.0304675	0.288187	0.042452	1.13e-11	8117	0.00564544	46.0729
CLSA	Taurochenodeoxycholic acid 3-sulfate levels	rs144846334	13	103085397	A	G	0.0112029	-0.535691	0.0789064	1.13e-11	7157	0.00639861	46.0769
CLSA	Linolenoylcarnitine (C18:3) levels	rs2631367	5	132369766	G	C	0.522988	0.102345	0.0150745	1.13e-11	8195	0.00559323	46.0831
CLSA	Vanillactate levels	rs113945618	11	2189428	G	A	0.225013	0.119785	0.0176382	1.11e-11	7935	0.00577873	46.1091
CLSA	Phosphate to proline ratio	rs11705361	22	18971161	C	G	0.196167	0.125688	0.018505	1.1e-11	8241	0.00556679	46.1216
CLSA	Gamma-glutamylglutamate levels	rs3859862	22	24601103	G	A	0.356992	-0.108569	0.0159844	1.1e-11	8244	0.0055649	46.1226
CLSA	Betaine levels	rs746900	17	17522813	A	T	0.529823	-0.101258	0.0149067	1.1e-11	8232	0.00557395	46.1307
CLSA	X-21796 levels	rs11045885	12	21233084	G	A	0.16798	0.130608	0.0192245	1.09e-11	8130	0.00564521	46.1448
CLSA	1-palmitoyl-2-oleoyl-GPI (16:0/18:1) levels	rs10493322	1	62440222	T	C	0.334662	-0.110994	0.0163368	1.09e-11	8123	0.00565051	46.1486
CLSA	Ethylmalonate levels	rs150742581	12	120426659	A	C	0.0240113	-0.335559	0.0493893	1.09e-11	8172	0.00561691	46.1494
CLSA	N-acetylarginine levels	rs2453583	17	19538723	T	A	0.393038	0.107413	0.0158065	1.08e-11	8271	0.00555221	46.1676
CLSA	1-(1-enyl-palmitoyl)-2-palmitoyl-GPC (P-16:0/16:0) levels	rs174418	15	58395404	C	T	0.594647	-0.108969	0.01603	1.06e-11	8266	0.00555933	46.1991
CLSA	Theobromine levels	rs56113850	19	40847202	C	T	0.576193	-0.105914	0.0155754	1.05e-11	8137	0.00565071	46.2298
CLSA	X-17676 levels	rs9922704	16	20549055	C	T	0.0233103	-0.34589	0.0508366	1.02e-11	8118	0.00567028	46.2824
CLSA	Dihydroorotate levels	rs2236659	11	123062473	G	A	0.0407403	0.262542	0.0385826	1.01e-11	8195	0.00561848	46.2923
CLSA	Phosphate to glutamine ratio	rs12132412	1	21493549	G	A	0.400075	0.106444	0.0156417	1.01e-11	8258	0.00557662	46.2988
CLSA	Arginine to citrulline ratio	rs17788484	6	131573218	T	C	0.0191648	-0.378016	0.0555327	9.96e-12	8192	0.00562449	46.3251
CLSA	Ascorbic acid 2-sulfate levels	rs8050812	16	30374516	C	T	0.731715	-0.117763	0.0172855	9.57e-12	8089	0.00570524	46.403
CLSA	Hexanoylcarnitine levels (Biocrates platform)	rs12732074	1	76089149	C	T	0.13553	0.151039	0.0221634	9.44e-12	8242	0.00560315	46.4301
CLSA	Hexanoylcarnitine levels (Biocrates platform)	rs662138	6	160143444	G	C	0.175323	-0.133922	0.0196516	9.44e-12	8242	0.00560319	46.4304
CLSA	5-methyluridine (ribothymidine) levels	rs76225192	22	50475225	A	C	0.0604246	0.219368	0.0321894	9.43e-12	8168	0.00565383	46.4317
CLSA	X-24947 levels	rs62319282	4	68626958	A	T	0.0646067	0.220773	0.032388	9.33e-12	8002	0.00577312	46.4531
CLSA	Uridine to pseudouridine ratio	rs7459020	7	48088999	A	G	0.578525	-0.100372	0.0147165	9.08e-12	8254	0.00560417	46.5062
CLSA	Glycosyl-N-(2-hydroxynervonoyl)-sphingosine (d18:1/24:1(2OH)) levels	rs1047891	2	210675783	A	C	0.310591	0.108121	0.0158522	9.07e-12	8012	0.00577279	46.5085
CLSA	Guanidinoacetate levels	rs111245176	14	100351992	T	C	0.0260594	0.314735	0.0461449	9.07e-12	8238	0.00561533	46.509
CLSA	Oleoyl-linoleoyl-glycerol (18:1/18:2) [2] levels	rs7555577	1	62568692	C	A	0.663946	0.111763	0.0163847	9.03e-12	8069	0.00573327	46.517
CLSA	X-24328 levels	rs146199923	2	218989595	T	G	0.0212559	-0.336294	0.0493003	9.02e-12	7807	0.00592481	46.5187
CLSA	Arginine levels	rs17788484	6	131573218	T	C	0.0192425	-0.381004	0.05585	8.98e-12	8237	0.0056182	46.5272
CLSA	5-methyluridine (ribothymidine) levels	rs9628178	22	50561109	G	A	0.0737494	0.197749	0.0289842	8.94e-12	8168	0.0056666	46.5371
CLSA	Decadienedioic acid (C10:2-DC) levels	rs111524268	14	73243290	T	G	0.069257	0.20632	0.030238	8.9e-12	8131	0.00569316	46.5446
CLSA	N-acetyl-aspartyl-glutamate (naag) levels	rs3862341	11	49275575	T	C	0.121897	-0.164891	0.024159	8.78e-12	7705	0.0060096	46.5718
CLSA	Gamma-glutamyl-alpha-lysine levels	rs60296118	22	37024849	T	C	0.0542739	-0.23204	0.0339889	8.68e-12	8250	0.0056176	46.5957
CLSA	7-alpha-hydroxy-3-oxo-4-cholestenoate (7-hoca) levels	rs4738684	8	58480714	G	A	0.661893	0.111094	0.0162687	8.57e-12	8236	0.00562998	46.6198
CLSA	X-11299 levels	rs4149056	12	21178615	C	T	0.156113	0.142686	0.0208893	8.46e-12	8203	0.00565561	46.6454
CLSA	5alpha-androstan-3beta,17beta-diol disulfate levels	rs112881196	2	31757742	G	C	0.0348851	-0.244766	0.0358291	8.4e-12	8199	0.00565984	46.6578
CLSA	Ximenoylcarnitine (C26:1) levels	rs948852	11	68683105	T	G	0.702446	0.11428	0.0167243	8.3e-12	8260	0.00562104	46.6809
CLSA	2'-o-methyluridine levels	rs111917229	9	129238990	T	G	0.0282993	0.335551	0.0490721	8.04e-12	7582	0.00612906	46.7448
CLSA	Ethylmalonate levels	rs61945847	12	120366891	T	C	0.027362	-0.318666	0.0465985	8e-12	8172	0.00569011	46.7543
CLSA	N-acetylasparagine levels	rs76845271	2	73438689	T	G	0.0418349	-0.26594	0.0388825	7.94e-12	7935	0.00586083	46.7681
CLSA	S-allylcysteine levels	rs2236872	1	171115021	A	G	0.253468	0.131389	0.0192059	7.86e-12	6857	0.00677892	46.7867
CLSA	1-palmitoyl-2-arachidonoyl-GPI (16:0/20:4) levels	rs10889340	1	62546400	C	A	0.656676	0.109162	0.0159561	7.84e-12	8057	0.00577565	46.7931
CLSA	Sulfate of piperine metabolite C18H21NO3 (3) levels	rs141471965	4	88125050	T	C	0.112299	0.179589	0.0262462	7.78e-12	7006	0.00663841	46.8061
CLSA	N-acetyl-aspartyl-glutamate (naag) levels	rs112886081	11	57234426	A	G	0.0625	0.224436	0.0327971	7.75e-12	7705	0.00604102	46.8168
CLSA	X-11381 levels	rs34130495	6	160139792	A	G	0.0271389	-0.322275	0.0470851	7.67e-12	8225	0.00566349	46.8361
CLSA	Arachidonoylcarnitine (C20:4) levels	rs2199680	12	21262562	T	A	0.162061	0.1379	0.0201465	7.66e-12	8202	0.00567984	46.8407
CLSA	X-23639 levels	rs4675869	2	240888279	G	A	0.70057	0.115776	0.0169137	7.64e-12	8272	0.00563244	46.8441
CLSA	Bilirubin (E,E) levels	rs112149360	2	233315991	T	C	0.0498662	0.239884	0.0350392	7.59e-12	8263	0.00564027	46.8586
CLSA	Phosphate to oleoyl-linoleoyl-glycerol (18:1 to 18:2) [2] ratio	rs7555577	1	62568692	C	A	0.664786	-0.1117	0.0163033	7.31e-12	7992	0.00583924	46.9296
CLSA	X-24241 levels	rs1050152	5	132340627	T	C	0.430152	-0.107399	0.0156755	7.31e-12	8053	0.0057953	46.9299
CLSA	X-12112 levels	rs10168931	2	73650092	A	G	0.225342	-0.126165	0.0184067	7.17e-12	8211	0.00568921	46.97
CLSA	Lysine levels	rs138373837	5	36219608	T	C	0.0239655	0.344649	0.0502748	7.12e-12	8250	0.00566412	46.9838
CLSA	X-23680 levels	rs12136754	1	75764547	A	C	0.336443	-0.108917	0.0158874	7.1e-12	8215	0.00568854	46.9872
CLSA	Sphingomyelin (d18:0/20:0, d16:0/22:0) levels	rs2954021	8	125469835	G	A	0.510097	-0.10416	0.0151911	7.05e-12	8277	0.00564795	47.0022
CLSA	X-11787 levels	rs149251158	2	73181370	T	A	0.0375031	-0.269638	0.039324	7.04e-12	8247	0.00566868	47.0047
CLSA	Alanine to asparagine ratio	rs80020004	14	104028779	T	C	0.135293	0.153021	0.0223144	7.01e-12	8248	0.0056691	47.0139
CLSA	X-12798 levels	rs77403025	10	59666835	T	G	0.0480734	-0.247231	0.0360488	6.97e-12	8186	0.005713	47.0238
CLSA	S-1-pyrroline-5-carboxylate levels	rs61757683	1	18872954	T	G	0.0204607	0.378705	0.0552177	6.96e-12	8232	0.00568153	47.0262
CLSA	X-21441 levels	rs117846468	12	21104785	T	C	0.0246413	0.340253	0.0496019	6.9e-12	8030	0.00582578	47.0434
CLSA	3-amino-2-piperidone levels	rs11244629	10	124382239	G	A	0.769231	-0.122642	0.0178733	6.8e-12	8237	0.00568361	47.0721
CLSA	Glycine levels	rs4441401	2	210927298	T	C	0.953515	0.239823	0.0349472	6.77e-12	8262	0.00566765	47.0817
CLSA	Lysine levels	rs60296118	22	37024849	T	C	0.0543953	-0.232116	0.0338236	6.76e-12	8250	0.00567603	47.0831
CLSA	3-amino-2-piperidone levels	rs8056893	16	68270489	A	C	0.726812	-0.113088	0.0164772	6.73e-12	8237	0.00568618	47.0935
CLSA	N-delta-acetylornithine levels	rs73943410	2	73103095	A	G	0.0580493	0.22293	0.0324771	6.69e-12	8259	0.00567263	47.1061
CLSA	Biliverdin levels	rs112149360	2	233315991	T	C	0.0498115	0.229601	0.0334415	6.61e-12	8262	0.0056731	47.1271
CLSA	Aspartate to N-acetylglucosamine to N-acetylgalactosamine ratio	rs2777823	4	129069588	C	T	0.664709	0.106445	0.0155021	6.58e-12	7899	0.00593353	47.1367
CLSA	Androsterone glucuronide levels	rs2105622	11	63114963	A	T	0.348784	-0.0961645	0.0140012	6.5e-12	7980	0.00587674	47.1618
CLSA	Linoleoyl-arachidonoyl-glycerol (18:2/20:4) [2] levels	rs58542926	19	19268740	T	C	0.0745506	-0.209338	0.0304765	6.47e-12	7744	0.00605568	47.1687
CLSA	Vanillic acid glycine levels	rs3799340	6	25762418	T	C	0.430149	0.112088	0.0163168	6.44e-12	7512	0.00624271	47.1772
CLSA	X-18888 levels	rs28415528	1	151907285	A	G	0.312941	-0.120124	0.0174777	6.29e-12	6974	0.00672787	47.2244
CLSA	Bilirubin (Z,Z) to androsterone glucuronide ratio	rs511686	11	63396367	C	T	0.0123743	-0.450175	0.0654898	6.24e-12	7888	0.00595463	47.2395
CLSA	Phenylpyruvate to citrate ratio	rs2997922	9	128818465	T	C	0.708287	0.112046	0.0162986	6.22e-12	8177	0.00574639	47.2483
CLSA	N-acetyl-aspartyl-glutamate (naag) levels	rs146817427	11	55500078	T	C	0.0312094	-0.313344	0.0455626	6.1e-12	7705	0.00610092	47.2839
CLSA	Glutamine to asparagine ratio	rs28393117	7	97866354	T	C	0.73882	-0.119947	0.0174394	6.07e-12	8251	0.00570067	47.2945
CLSA	Citrate levels	rs56156342	17	6808562	A	G	0.067917	-0.205607	0.0298718	5.86e-12	8260	0.00570281	47.3639
CLSA	Bilirubin (Z,Z) to etiocholanolone glucuronide ratio	rs72794638	2	31561978	C	T	0.0184221	-0.399698	0.0580501	5.76e-12	7707	0.00611377	47.3964
CLSA	Palmitoleoylcarnitine (C16:1) levels	rs603424	10	100315722	A	G	0.176138	-0.130369	0.0189289	5.69e-12	8263	0.00570787	47.4234
CLSA	Glycine to serine ratio	rs113203861	2	210451289	T	C	0.0979349	-0.178216	0.0258663	5.58e-12	8206	0.00575159	47.459
CLSA	N2-acetyl,N6,N6-dimethyllysine levels	rs111754113	10	98463512	A	G	0.0286559	-0.324077	0.047014	5.45e-12	7891	0.00598553	47.5042
CLSA	Carotene diol (1) levels	rs10846742	12	124824136	A	G	0.832123	-0.143552	0.0208154	5.33e-12	8256	0.00572776	47.5493
CLSA	X-21467 levels	rs41318029	10	99830729	A	G	0.0158808	0.426974	0.0618926	5.25e-12	8195	0.0057738	47.5794
CLSA	Tyrosine levels	rs150851429	16	71591928	C	G	0.0149281	0.441054	0.0639261	5.22e-12	8252	0.00573548	47.5907
CLSA	Bilirubin degradation product, C16H18N2O5 (4) levels	rs55891750	2	233751840	T	C	0.0233403	0.347815	0.0503892	5.11e-12	8159	0.00580572	47.6338
CLSA	N-acetylcitrulline levels	rs76845271	2	73438689	T	G	0.0399918	-0.284003	0.041097	4.83e-12	7324	0.0064782	47.7427
CLSA	X-17654 levels	rs56050317	5	119469552	G	A	0.0732438	-0.20576	0.029767	4.77e-12	7690	0.00617498	47.7682
CLSA	Bilirubin (E,E) levels	rs11678741	2	233801185	G	C	0.211722	-0.127812	0.0184902	4.76e-12	8263	0.00574934	47.77
CLSA	Indole-3-carboxylate levels	rs72551330	2	233672032	C	T	0.0172691	0.515087	0.0744747	4.64e-12	4989	0.00949699	47.8156
CLSA	Glyco-beta-muricholate levels	rs187163681	7	100053999	T	C	0.00701779	0.686168	0.0991502	4.5e-12	7206	0.00660241	47.8799
CLSA	X-24978 levels	rs603424	10	100315722	A	G	0.155452	-0.180492	0.0260784	4.48e-12	5151	0.00921388	47.8834
CLSA	Plasma free asparagine levels	rs28393117	7	97866354	T	C	0.738568	0.121884	0.0176103	4.48e-12	8245	0.00577635	47.8911
CLSA	4-methyl-2-oxopentanoate to 3-methyl-2-oxobutyrate ratio	rs117351628	6	166353253	G	A	0.0305711	0.301185	0.0435026	4.41e-12	8224	0.00579468	47.9215
CLSA	N-acetylserine levels	rs148804382	3	52078217	A	C	0.0107169	0.489725	0.0707077	4.33e-12	8217	0.00580403	47.9585
CLSA	1-methyl-5-imidazoleacetate levels	rs7094385	10	12091253	G	A	0.216125	0.1259	0.0181764	4.31e-12	8171	0.00583738	47.9655
CLSA	Thymol sulfate levels	rs12212049	6	25758838	T	G	0.412185	-0.109871	0.0158617	4.3e-12	8063	0.00591552	47.9688
CLSA	Glycerol to palmitoylcarnitine (C16) ratio	rs419291	5	132297662	C	T	0.628172	0.097024	0.0140049	4.27e-12	8165	0.00584382	47.9835
CLSA	Bilirubin (E,Z or Z,E) levels	rs17868350	2	233793874	T	C	0.0722959	-0.2041	0.0294527	4.22e-12	8238	0.00579548	48.0098
CLSA	X-12117 levels	rs62229260	21	36065268	A	G	0.591226	-0.10504	0.0151551	4.18e-12	7379	0.00646809	48.0257
CLSA	Bilirubin degradation product, C16H18N2O5 (4) levels	rs75999204	2	233296391	C	T	0.0384994	0.273618	0.0394725	4.15e-12	8159	0.00585481	48.039
CLSA	5alpha-androstan-3beta,17beta-diol monosulfate (2) levels	rs112881196	2	31757742	G	C	0.0333192	-0.300298	0.0433173	4.13e-12	7066	0.00675561	48.0462
CLSA	N-acetyl-2-aminooctanoate levels	rs150261449	2	73723840	T	A	0.0265957	-0.328291	0.0473404	4.07e-12	8253	0.00579321	48.0783
CLSA	N4-acetylcytidine levels	rs117958023	15	84895338	C	T	0.0116781	-0.507065	0.0731082	4.04e-12	7425	0.00643715	48.0926
CLSA	Beta-citrylglutamate levels	rs4753215	11	89255834	A	T	0.0197303	-0.384857	0.0554798	4.01e-12	8226	0.00581577	48.1087
CLSA	N,N,N-trimethyl-5-aminovalerate levels	rs13357247	5	130801664	T	C	0.0494076	-0.239564	0.0345332	4e-12	8214	0.00582476	48.1131
CLSA	Xanthurenate levels	rs2762353	6	25794203	G	A	0.556451	0.108263	0.0156013	3.94e-12	7965	0.00600945	48.1426
CLSA	Phosphate to oleoyl-linoleoyl-glycerol (18:1 to 18:2) [2] ratio	rs59007384	19	44893408	T	G	0.204773	-0.13279	0.0191343	3.92e-12	7992	0.00599019	48.1501
CLSA	Tauro-beta-muricholate levels	rs34048349	7	100600019	A	G	0.019451	0.514825	0.07408	3.66e-12	4661	0.0102556	48.276
CLSA	3-methoxytyrosine levels	rs7719875	5	1189973	G	A	0.402059	0.102985	0.0148183	3.66e-12	8258	0.00581492	48.2888
CLSA	N-acetylasparagine levels	rs62149807	2	73620531	T	C	0.0517984	-0.243831	0.035076	3.61e-12	7935	0.00605305	48.3112
CLSA	X-24494 levels	rs635304	2	31642836	T	C	0.289057	-0.12662	0.018206	3.53e-12	6767	0.00709718	48.3556
CLSA	Arginine to ornithine ratio	rs1799918	19	12891586	C	G	0.365488	-0.109459	0.0157333	3.47e-12	8250	0.00583269	48.3903
CLSA	Methionine sulfone levels	rs62471956	7	99823462	A	G	0.0485951	-0.234077	0.0336427	3.46e-12	8254	0.00583085	48.3983
CLSA	5,6-dihydrothymine levels	rs131807	22	50525111	C	G	0.568684	0.108576	0.0156046	3.45e-12	8219	0.00585589	48.4013
CLSA	N6-methyllysine levels	rs17110867	10	98791606	G	A	0.100377	-0.178506	0.0256236	3.25e-12	8299	0.0058139	48.52
CLSA	Androstenediol (3alpha, 17alpha) monosulfate (3) levels	rs34048349	7	100600019	A	G	0.0153657	-0.383419	0.0550328	3.24e-12	8192	0.00589045	48.5286
CLSA	Bilirubin degradation product, C16H18N2O5 (2) levels	rs55891750	2	233751840	T	C	0.0233804	0.348718	0.0500374	3.19e-12	8252	0.00585129	48.5572
CLSA	5alpha-pregnan-3beta,20beta-diol monosulfate (1) levels	rs148982377	7	99477415	C	T	0.0336861	-0.300374	0.0430871	3.14e-12	7772	0.00621427	48.5868
CLSA	Taurolithocholate 3-sulfate levels	rs57743625	12	21214699	A	G	0.165412	0.144566	0.0207299	3.09e-12	8124	0.00595081	48.6218
CLSA	Succinoyltaurine levels	rs28364741	1	46198577	G	A	0.176389	-0.140103	0.0200892	3.08e-12	7897	0.00612126	48.625
CLSA	X-24243 levels	rs181419028	14	59514766	T	C	0.0131228	0.490127	0.0702636	3.05e-12	7540	0.00641197	48.6453
CLSA	Paraxanthine levels in elite athletes	rs56113850	19	40847202	C	T	0.573947	-0.111197	0.0159364	3e-12	7840	0.00617165	48.6738
CLSA	1-palmitoyl-2-docosahexaenoyl-GPE (16:0/22:6) levels	rs964184	11	116778201	C	G	0.868974	-0.153691	0.0220238	2.99e-12	8262	0.00585969	48.6864
CLSA	X-24947 levels	rs148884092	4	68627486	C	G	0.0355402	0.292658	0.0419336	2.97e-12	8002	0.0060501	48.6954
CLSA	N2-acetyl,N6-methyllysine levels	rs17009429	2	73870237	A	G	0.0363433	-0.291058	0.0416782	2.88e-12	8069	0.00600765	48.7566
CLSA	N6,n6,n6-trimethyllysine levels	rs9925773	16	68278961	G	A	0.72763	0.116283	0.0166506	2.87e-12	8180	0.00592704	48.7603
CLSA	Androsterone glucuronide levels	rs511686	11	63396367	C	T	0.0122961	0.421675	0.0603589	2.83e-12	7980	0.00607886	48.7938
CLSA	Hexanoylglycine levels	rs147319315	1	75476093	A	G	0.0103523	0.618168	0.0884641	2.79e-12	6015	0.00805252	48.8129
CLSA	5,6-dihydrouridine levels	rs62021453	15	84945067	A	G	0.198378	-0.132148	0.0189096	2.78e-12	8210	0.0059134	48.8259
CLSA	Cholesterol to oleoyl-linoleoyl-glycerol (18:1 to 18:2) [2] ratio	rs483082	19	44912921	T	G	0.225163	-0.128549	0.018394	2.78e-12	7981	0.00608244	48.8288
CLSA	X-23974 levels	rs1075485	17	1715954	A	G	0.704816	0.121083	0.0173191	2.72e-12	7752	0.00626574	48.8656
CLSA	Octadecanedioylcarnitine (C18-DC) levels	rs72738356	14	73559459	A	G	0.224815	-0.126732	0.0181225	2.69e-12	8049	0.00603898	48.8909
CLSA	Cis-4-decenoylcarnitine (C10:1) levels	rs2062541	16	16033378	A	G	0.610916	0.109717	0.0156815	2.62e-12	8239	0.00590643	48.9404
CLSA	Imidazole lactate levels	rs12601778	17	82233472	T	C	0.434368	-0.107145	0.0153104	2.59e-12	8256	0.00589702	48.9627
CLSA	X-11444 levels	rs2954038	8	125495147	A	C	0.688729	-0.108927	0.0155646	2.59e-12	8206	0.00593307	48.9654
CLSA	Docosapentaenoate (n6 DPA; 22:5n6) levels	rs174570	11	61829740	T	C	0.131023	-0.162184	0.0231642	2.53e-12	7540	0.00645945	49.0079
CLSA	Bilirubin (Z,Z) to etiocholanolone glucuronide ratio	rs635304	2	31642836	T	C	0.29463	0.119857	0.0171034	2.42e-12	7707	0.00633167	49.0963
CLSA	2R,3R-dihydroxybutyrate levels	rs115256445	14	100346168	C	A	0.487294	-0.109032	0.0155584	2.42e-12	8223	0.00593693	49.099
CLSA	4-hydroxyphenylacetylglutamine levels	rs12918852	16	20613587	T	C	0.320998	0.112486	0.0160489	2.4e-12	7752	0.00629722	49.1128
CLSA	Glycosyl-N-stearoyl-sphingosine (d18:1/18:0) levels	rs2074798	19	18906763	C	T	0.645999	-0.109868	0.0156742	2.39e-12	8233	0.00593239	49.1209
CLSA	Bilirubin (Z,Z) to glucuronate ratio	rs77605647	2	233515107	T	C	0.028006	-0.325567	0.0464375	2.37e-12	8103	0.00602935	49.1401
CLSA	Hexanoylcarnitine levels (Biocrates platform)	rs2631367	5	132369766	G	C	0.522736	0.104741	0.0149388	2.36e-12	8242	0.00592907	49.147
CLSA	3-hydroxylaurate levels	rs10788817	1	151910380	G	C	0.601933	0.107101	0.0152709	2.33e-12	8206	0.00595842	49.1759
CLSA	Decadienedioic acid (C10:2-DC) levels	rs1985826	14	73690410	T	G	0.980805	0.384211	0.0547681	2.3e-12	8131	0.00601616	49.2014
CLSA	1,3-dimethylurate levels	rs72868316	10	133391165	A	G	0.0292732	0.342008	0.0487503	2.29e-12	7444	0.00656825	49.2041
CLSA	Glycerophosphorylcholine (GPC) levels	rs77692382	1	39941043	T	C	0.249324	0.124343	0.0177226	2.28e-12	8212	0.00595859	49.2132
CLSA	Bilirubin degradation product, C16H18N2O5 (3) levels	rs55891750	2	233751840	T	C	0.0238966	0.352018	0.0501681	2.27e-12	7970	0.00613962	49.2227
CLSA	3-methylcytidine levels	rs146143793	4	15634526	T	C	0.00555281	0.679652	0.0968579	2.27e-12	8117	0.0060295	49.2262
CLSA	Glyco-beta-muricholate levels	rs13235951	7	100489836	T	C	0.130882	0.172206	0.0245367	2.25e-12	7206	0.00678909	49.2429
CLSA	1-stearoyl-2-arachidonoyl-GPI (18:0/20:4) levels	rs1540037	18	49656294	G	A	0.783566	0.133722	0.0190456	2.2e-12	8134	0.00602404	49.2844
CLSA	Etiocholanolone glucuronide levels	rs148982377	7	99477415	C	T	0.0322643	-0.30445	0.0433578	2.19e-12	7821	0.00626478	49.2931
CLSA	Dodecenedioate (C12:1-DC) levels	rs11585983	1	46927092	C	T	0.792497	0.130435	0.0185658	2.13e-12	8217	0.00597099	49.3464
CLSA	1-(1-enyl-palmitoyl)-2-palmitoleoyl-GPC (P-16:0/16:1) levels	rs102275	11	61790331	C	T	0.34613	-0.110206	0.015681	2.1e-12	8083	0.00607358	49.3805
CLSA	Branched-chain, straight-chain, or cyclopropyl 12:1 fatty acid levels	rs113425878	14	73570736	G	C	0.0519733	-0.234266	0.0333263	2.07e-12	8256	0.00594954	49.4014
CLSA	1-oleoyl-2-docosahexaenoyl-GPC (18:1/22:6) levels	rs66464172	6	10978785	C	T	0.451381	-0.103813	0.0147669	2.06e-12	8267	0.00594276	49.4106
CLSA	1-stearoyl-gpc (18:0) levels	rs174560	11	61814292	C	T	0.307997	-0.115438	0.0164192	2.06e-12	8240	0.00596306	49.4183
CLSA	Hydantoin-5-propionate levels	rs7955759	12	95943386	A	G	0.246983	0.124952	0.0177719	2.05e-12	8164	0.00601858	49.4211
CLSA	3-methoxytyrosine levels	rs7141433	14	54869559	T	C	0.116285	-0.157359	0.0223804	2.05e-12	8258	0.00595087	49.4245
CLSA	Carboxyethyl-gaba levels	rs4725969	7	150861427	T	C	0.332723	-0.115901	0.01647	1.96e-12	8090	0.00608399	49.5085
CLSA	X-13431 levels	rs143286107	2	209185869	C	A	0.046877	0.256411	0.0364268	1.94e-12	8161	0.00603475	49.5364
CLSA	X-17357 levels	rs62471929	7	99676693	G	A	0.0528816	0.239527	0.0340223	1.92e-12	8041	0.00612636	49.5534
CLSA	X-24801 levels	rs77010315	5	151343594	A	C	0.0121103	-0.492135	0.0699009	1.92e-12	8059	0.00611306	49.5559
CLSA	N-acetyl-aspartyl-glutamate (naag) levels	rs117724975	11	48220526	A	G	0.0311769	-0.320783	0.0455543	1.9e-12	7705	0.00639448	49.5737
CLSA	Betaine levels	rs79438727	5	79481933	G	A	0.0339128	-0.291684	0.0414175	1.89e-12	8232	0.00598885	49.5852
CLSA	Pregnenolone sulfate levels	rs531321977	12	21213161	A	G	0.182615	-0.131733	0.0187023	1.87e-12	7772	0.00634312	49.6006
CLSA	1-palmitoyl-2-arachidonoyl-gpc (16:0/20:4n6) levels	rs117664091	11	61911874	T	C	0.0150683	-0.441368	0.0626149	1.8e-12	8238	0.00599533	49.6753
CLSA	Octadecanedioate levels	rs531321977	12	21213161	A	G	0.184727	-0.13623	0.0193192	1.77e-12	8223	0.00601061	49.712
CLSA	X-24546 levels	rs212100	19	47873738	C	T	0.84717	0.160783	0.0227913	1.73e-12	6391	0.00772689	49.7515
CLSA	Adenosine 5'-monophosphate (AMP) to aspartate ratio	rs1354034	3	56815721	C	T	0.609132	-0.107146	0.0151794	1.68e-12	8205	0.0060358	49.8123
CLSA	N-acetyl-isoputreanine levels	rs62440901	6	160148036	T	C	0.144159	0.151638	0.0214795	1.67e-12	8236	0.00601494	49.8267
CLSA	N-acetylasparagine levels	rs1653259	2	73872435	A	G	0.0721949	-0.214257	0.0303378	1.64e-12	7935	0.00624645	49.8646
CLSA	3-hydroxybutyroylglycine levels	rs596603	11	67592132	G	T	0.57194	-0.102531	0.0145144	1.62e-12	8171	0.00607006	49.8891
CLSA	Ethylmalonate levels	rs117637925	12	120164040	C	G	0.0305456	0.309632	0.0438278	1.61e-12	8172	0.00607043	49.8983
CLSA	Paraxanthine to linoleate (18:2n6) ratio	rs56113850	19	40847202	C	T	0.575431	-0.111205	0.0157406	1.61e-12	7785	0.00637048	49.8993
CLSA	X-17328 levels	rs1902023	4	68670366	C	A	0.453612	-0.126352	0.0178837	1.6e-12	5856	0.00845205	49.9001
CLSA	N-delta-acetylornithine levels	rs73947814	2	73535078	G	T	0.0467329	0.254304	0.0359839	1.58e-12	8259	0.00601096	49.9327
CLSA	4-hydroxyphenylacetoylcarnitine levels	rs1171614	10	59709780	C	T	0.77493	0.136588	0.0193215	1.56e-12	7523	0.00659898	49.9606
CLSA	X-12216 levels	rs141788519	19	40773237	T	C	0.0272238	-0.326952	0.0462496	1.56e-12	8181	0.00607157	49.9627
CLSA	X-24947 levels	rs6456703	6	25825891	T	C	0.24728	0.127328	0.0180069	1.54e-12	8002	0.00620964	49.9875
CLSA	Sphingomyelin (d18:1/20:0, d16:1/22:0) levels	rs1065853	19	44909976	T	G	0.083667	-0.191614	0.0270967	1.53e-12	8257	0.00601973	49.9938
CLSA	X-11880 levels	rs13410335	2	233733369	G	T	0.349927	-0.111696	0.0157898	1.51e-12	8206	0.00606108	50.0283
CLSA	1-(1-enyl-palmitoyl)-2-linoleoyl-GPC (p-16:0/18:2) levels	rs17231506	16	56960616	T	C	0.325283	0.114121	0.0161324	1.51e-12	8260	0.00602185	50.0297
CLSA	Cys-gly, oxidized levels	rs8061010	16	89648570	A	T	0.102218	0.177911	0.0251497	1.5e-12	8256	0.00602484	50.0305
CLSA	3-methylglutarylcarnitine (2) levels	rs35494829	3	67375857	C	T	0.118816	0.158208	0.0223605	1.49e-12	8220	0.0060532	50.0482
CLSA	Sphingomyelin (d18:2/21:0, d16:2/23:0) levels	rs174548	11	61803876	G	C	0.308267	-0.0976159	0.013789	1.45e-12	8260	0.00603071	50.1038
CLSA	N,N-dimethylalanine levels	rs36039116	5	151460503	T	G	0.341091	0.116618	0.0164717	1.44e-12	8219	0.0060617	50.1128
CLSA	Methionine sulfone levels	rs10422369	19	32872135	T	C	0.605058	0.104982	0.014827	1.44e-12	8254	0.00603711	50.1208
CLSA	2-aminooctanoate levels	rs13417094	2	73277974	T	C	0.137678	0.158744	0.0224066	1.39e-12	8178	0.00610012	50.1807
CLSA	Sphingomyelin (d18:0/20:0, d16:0/22:0) levels	rs2244608	12	120979185	G	A	0.317383	0.115306	0.0162745	1.39e-12	8277	0.00602823	50.1861
CLSA	N2-acetyl,N6,N6-dimethyllysine levels	rs7098680	10	98392601	G	A	0.0170072	-0.430793	0.0607983	1.38e-12	7891	0.0063222	50.1931
CLSA	Nisinate (24:6n3) levels	rs174535	11	61783884	C	T	0.315025	-0.15576	0.0219644	1.33e-12	4765	0.0104436	50.2679
CLSA	Gluconate levels	rs10031168	4	99360736	C	T	0.253402	-0.121506	0.0171342	1.33e-12	8106	0.0061656	50.276
CLSA	Propionylglycine levels	rs60774377	11	67614755	C	T	0.422212	0.116302	0.0163996	1.32e-12	7311	0.00683209	50.2793
CLSA	Pregnenetriol disulfate levels	rs62461553	7	64576997	A	C	0.433665	-0.101178	0.0142629	1.3e-12	8228	0.00607875	50.3096
CLSA	Carnitine levels	rs7098081	10	59656929	A	G	0.0484482	0.252071	0.0355336	1.3e-12	8192	0.00610545	50.3108
CLSA	5alpha-androstan-3beta,17beta-diol disulfate levels	rs34048349	7	100600019	A	G	0.0154753	-0.37545	0.0528757	1.24e-12	8199	0.00611179	50.4064
CLSA	Arabitol/xylitol levels	rs72861763	17	82039613	T	C	0.120478	-0.156373	0.0220102	1.21e-12	8219	0.00610376	50.4626
CLSA	Carnitine C4 levels	rs117637925	12	120164040	C	G	0.0302222	0.317043	0.0446239	1.21e-12	8111	0.0061849	50.4655
CLSA	Cerotoylcarnitine (C26) levels	rs1056438	1	53214206	C	T	0.317064	-0.114753	0.0161506	1.2e-12	8266	0.00607031	50.4714
CLSA	1-linoleoyl-GPG (18:2) levels	rs114917941	12	21246726	C	A	0.0533004	-0.245028	0.0344825	1.2e-12	8115	0.00618374	50.4809
CLSA	Lithocholate sulfate (1) levels	rs2417961	12	21183015	G	A	0.781099	-0.133649	0.018808	1.19e-12	7891	0.00635834	50.4819
CLSA	1-myristoyl-2-arachidonoyl-GPC (14:0/20:4) levels	rs58542926	19	19268740	T	C	0.0756786	-0.202338	0.0284539	1.15e-12	8264	0.00608179	50.5552
CLSA	Sphingomyelin (d17:2/16:0, d18:2/15:0) levels	rs174458	11	61889523	T	C	0.689112	0.103188	0.0145102	1.15e-12	8264	0.00608235	50.5599
CLSA	Octanoylcarnitine (c8) levels	rs2062541	16	16033378	A	G	0.611537	0.111613	0.0156895	1.13e-12	8226	0.00611447	50.5948
CLSA	Carnitine to ergothioneine ratio	rs1171615	10	59709332	T	C	0.771049	0.1335	0.0187625	1.12e-12	8110	0.0062038	50.6144
CLSA	N6-methyllysine levels	rs188674616	10	98551757	T	G	0.0159363	-0.437915	0.0614956	1.07e-12	8299	0.00607324	50.6975
CLSA	X-17676 levels	rs7765391	6	3138265	G	A	0.854669	-0.160124	0.0224836	1.07e-12	8118	0.00620908	50.7077
CLSA	Etiocholanolone glucuronide levels	rs138529890	2	32253285	A	G	0.0346446	0.300052	0.0421122	1.04e-12	7821	0.00644919	50.7535
CLSA	Paraxanthine to 5-acetylamino-6-formylamino-3-methyluracil ratio	rs78524955	8	18598555	G	A	0.014096	-0.491161	0.0689193	1.03e-12	7388	0.00682753	50.7748
CLSA	X-21470 levels	rs1165181	6	25825162	A	T	0.290213	-0.123681	0.0173529	1.02e-12	7700	0.00655413	50.7866
CLSA	Spermidine to (N(1) + N(8))-acetylspermidine ratio	rs4838735	10	133382797	A	C	0.714386	0.130396	0.0182841	9.92e-13	7287	0.00693125	50.8466
CLSA	Indoleacetoylcarnitine levels	rs145706482	16	20539900	A	C	0.0263702	-0.34597	0.0485007	9.8e-13	7777	0.00650035	50.8709
CLSA	Adenosine 5'-monophosphate (AMP) to urate ratio	rs874432	4	9918982	A	T	0.230496	0.123947	0.0173756	9.79e-13	8181	0.00618149	50.8729
CLSA	3b-hydroxy-5-cholenoic acid levels	rs10426201	19	47881492	A	G	0.832017	-0.161326	0.0226011	9.47e-13	6846	0.00738741	50.9357
CLSA	Sphingomyelin (d18:1/22:1, d18:2/22:0, d16:1/24:1) levels	rs102275	11	61790331	C	T	0.345836	-0.106213	0.0148767	9.36e-13	8246	0.00614359	50.9609
CLSA	Paraxanthine to 5-acetylamino-6-formylamino-3-methyluracil ratio	rs190180904	8	18488927	A	G	0.00901695	-0.611005	0.0855103	8.97e-13	7388	0.00686333	51.0429
CLSA	Cis 3,4-methyleneheptanoate levels	rs1564348	6	160157828	C	T	0.163095	-0.14775	0.0206757	8.93e-13	8223	0.00617185	51.0539
CLSA	N-oleoyltaurine levels	rs57743625	12	21214699	A	G	0.168707	0.15086	0.0211018	8.73e-13	7375	0.00688252	51.0965
CLSA	Citrate to oxalate (ethanedioate) ratio	rs33972313	5	139379813	T	C	0.0306009	0.322287	0.0450792	8.72e-13	8097	0.00627301	51.1006
CLSA	Cys-gly, oxidized levels	rs113955902	16	89329030	A	G	0.0636042	-0.222902	0.0311773	8.71e-13	8256	0.0061532	51.1029
[truncated: 2,177 more rows]

## Sheet: Table S3
MR analysis for Oncoarray prostate cancer and serum metabolites
[truncated: 1,129 more rows]

[truncated: 17 more sheets: Table S4, Table S5, Table S6, Table S7, Table S8, Table S9, Table S10, Table S11, Table S12, Table S13, Table S14, Table S15, Table S16, Table S17, Table S18, Table S19, Table S20]
